# Supplementary material for: Optimization of Callus Induction and Shoot Regeneration from Tomato Cotyledon Explants
Source: Plants (Basel). 2023 Aug 14;12(16):2942. doi: 10.3390/plants12162942 (PMC10459365; doi:10.3390/plants12162942)
Supplement: Supplementary file 1 [file plants-12-02942-s001.zip]

Archive with 3 entries (3 files):
- Figure S1_to_S4.pdf
- Table_S1_v02.xlsx
- Table_S2_v02.xlsx
