# Supplementary material for: Optimization of Callus Induction and Shoot Regeneration from Tomato Cotyledon Explants
Source: Plants (Basel). 2023 Aug 14;12(16):2942. doi: 10.3390/plants12162942 (PMC10459365; doi:10.3390/plants12162942)
Supplement: Supplementary file 1 [file plants-12-02942-s001.zip › Table_S1_v02.xlsx]

## Sheet: S1_A_E1_E2_E3
Experiment	Genotype	ZT (mg/L)	IAA (mg/l)	ZT (mg/L)_IAA (mg/l)	Genotype_ZT (mg/L)_IAA (mg/l)	Explant size factor	Explant area_T0w	Explant area_T1w	Explant area_T2w	Explant area_T3w	Explant growth_T1w-T0w	Explant growth_T2w-T0w	Explant growth_T3w-T0w	Callus formation (YES/NO)	Callus area_T2w	Callus area_T3w (cm2)	Callus Area Ratio	Shoot regeneration (YES/NO)	Number of shoots_TXw
E5	M82	1	0.0	1_0	M82_1_0	5	0.657219	0.731994	1.03418	1.13323	0.0747747	0.376964	0.476014	1	0.383608	0.744386	65.6869	1	11
E1	M82	1	0.0	1_0	M82_1_0									1				1	7
E1	M82	1	0.0	1_0	M82_1_0									1				1	6
E5	M82	1	0.0	1_0	M82_1_0	2	0.228133	0.666269	0.859656	0.991845	0.438136	0.631522	0.763711	1	0.477264	0.884356	89.1628	1	5
E1	M82	1	0.0	1_0	M82_1_0									1				1	5
E5	M82	1	0.0	1_0	M82_1_0	4	0.501618	0.913463	0.968001	1.40743	0.411845	0.466384	0.905809	1				1	4
E1	M82	1	0.0	1_0	M82_1_0									1				1	4
E1	M82	1	0.0	1_0	M82_1_0									1				1	3
E1	M82	1	0.0	1_0	M82_1_0									1				1	3
E5	M82	1	0.0	1_0	M82_1_0	4	0.465903	0.624251	0.810896	0.902946	0.158348	0.344992	0.437043	1				1	2
E1	M82	1	0.0	1_0	M82_1_0									1				1	2
E1	M82	1	0.0	1_0	M82_1_0									1				1	2
E1	M82	1	0.0	1_0	M82_1_0									1				1	1
E1	M82	1	0.0	1_0	M82_1_0									1				1	1
E1	M82	1	0.0	1_0	M82_1_0									1				1	1
E1	M82	1	0.0	1_0	M82_1_0									1				0
E1	M82	1	0.0	1_0	M82_1_0									1				0
E1	M82	1	0.0	1_0	M82_1_0									1				0
E5	M82	1	0.0	1_0	M82_1_0	3	0.363869	0.738646	0.754815	0.776572	0.374777	0.390947	0.412703	0
E5	M82	1	0.0	1_0	M82_1_0	3	0.363869	0.493786	1.96669	2.01284	0.129917	1.60282	1.64897	0
E5	M82	1	0.0	1_0	M82_1_0	3	0.365896	0.523412	0.750936	1.20909	0.157516	0.385039	0.843196	0
E5	M82	1	0.0	1_0	M82_1_0	3	0.365896	0.861153	0.932164	1.6219	0.495257	0.566268	1.256	0
E5	M82	1	0.0	1_0	M82_1_0	3	0.37766	0.65327	1.48117	1.18825	0.275609	1.10351	0.810588	0
E5	M82	1	0.0	1_0	M82_1_0	3	0.394688	0.637472	1.04079	1.24935	0.242785	0.646106	0.854662	0
E5	M82	1	0.0	1_0	M82_1_0	3	0.424996	0.45011	1.232	1.42927	0.0251146	0.807001	1.00427	0
E5	M82	1	0.0	1_0	M82_1_0	4	0.492392	0.649072	0.66018	0.685927	0.15668	0.167788	0.193536	0
E5	M82	1	0.0	1_0	M82_1_0	4	0.524604	0.573934			0.0493301			0
E5	M82	1	0.0	1_0	M82_1_0	4	0.524604	1.05018	1.13517	1.16879	0.525576	0.610569	0.644183	0
E5	M82	1	0.0	1_0	M82_1_0	4	0.595266	1.44873	1.65313	1.75049	0.853461	1.05787	1.15523	0
E1	M82	1	0.0	1_0	M82_1_0									0
E1	M82	1	0.0	1_0	M82_1_0									0
E1	M82	1	0.0	1_0	M82_1_0									0
E1	M82	1	0.0	1_0	M82_1_0									0
E1	M82	1	0.0	1_0	M82_1_0									0
E1	M82	1	0.0	1_0	M82_1_0									0
E1	M82	1	0.0	1_0	M82_1_0									0
E1	M82	1	0.0	1_0	M82_1_0									0
E5	M82	1	0.1	1_0,1	M82_1_0,1	6	0.800443	0.884075	1.30592	2.63473	0.0836321	0.505474	1.83429	1	0.755469	1.2835	48.7145	1	22
E4	M82	1	0.1	1_0,1	M82_1_0,1	4	0.564431	1.44626	1.88751	1.88776	0.881829	1.32308	1.32332	1				1	20
E4	M82	1	0.1	1_0,1	M82_1_0,1	2	0.211538	0.533043	0.960982	1.94242	0.321504	0.749444	1.73088	1		1.84949	95.2158	1	18
E5	M82	1	0.1	1_0,1	M82_1_0,1	5	0.734888	0.740272	1.2372	1.66074	0.00538334	0.502314	0.925853	1	0.72297	1.08234	65.1718	1	17
E4	M82	1	0.1	1_0,1	M82_1_0,1	4	0.577416	1.12019	1.64675	1.75055	0.542773	1.06933	1.17313	1		0.912172	52.1078	1	16
E5	M82	1	0.1	1_0,1	M82_1_0,1	5	0.693683	0.734696	1.4489	3.02957	0.0410133	0.755215	2.33588	1	1.02776	1.81175	59.8023	1	16
E5	M82	1	0.1	1_0,1	M82_1_0,1	5	0.678359	0.808026	1.80809	2.95472	0.129668	1.12973	2.27636	1	0.329169	0.886602	30.0063	1	15
E4	M82	1	0.1	1_0,1	M82_1_0,1	4	0.484878	1.52015	1.81481		1.03527	1.32993		1	0.634754			1	13
E4	M82	1	0.1	1_0,1	M82_1_0,1	3	0.380178	1.44408	2.22307	2.2777	1.0639	1.84289	1.89752	1	1.36639	1.47358	64.696	1	12
E5	M82	1	0.1	1_0,1	M82_1_0,1	4	0.545377	1.26612	1.81676	2.69648	0.72074	1.27138	2.1511	1	0.55596	1.02545	38.0291	1	12
E5	M82	1	0.1	1_0,1	M82_1_0,1	5	0.713094	0.798583	2.0996	3.20734	0.0854891	1.38651	2.49424	1	0.716294	1.3619	42.4621	1	12
E1	M82	1	0.1	1_0,1	M82_1_0,1									1				1	12
E5	M82	1	0.1	1_0,1	M82_1_0,1	4	0.517453	0.645139	1.27572	2.26609	0.127686	0.758272	1.74864	1	0.89324	2.17253	95.8712	1	12
E4	M82	1	0.1	1_0,1	M82_1_0,1	3	0.389546	1.11874	1.91854	2.85714	0.72919	1.52899	2.4676	1	1.80206	1.82198	63.7691	1	10
E5	M82	1	0.1	1_0,1	M82_1_0,1	3	0.437766	0.507841	1.72289	2.9491	0.0700746	1.28512	2.51134	1	0.923651	1.40625	47.684	1	9
E1	M82	1	0.1	1_0,1	M82_1_0,1									1				1	9
E4	M82	1	0.1	1_0,1	M82_1_0,1	2	0.298652	0.986747	1.05995		0.688094	0.761302		1	0.138637			1	9
E4	M82	1	0.1	1_0,1	M82_1_0,1	3	0.323471	1.55374	2.26304	2.73324	1.23027	1.93957	2.40976	1	0.767415	0.901968	33	1	8
E1	M82	1	0.1	1_0,1	M82_1_0,1									1				1	8
E1	M82	1	0.1	1_0,1	M82_1_0,1									1				1	7
E1	M82	1	0.1	1_0,1	M82_1_0,1									1				1	6
E4	M82	1	0.1	1_0,1	M82_1_0,1	1	0.157939	0.567901	0.814237	0.908345	0.409962	0.656298	0.750407	1	0.268938			1	6
E4	M82	1	0.1	1_0,1	M82_1_0,1	2	0.222715	0.450436	0.792539		0.22772	0.569824		1	0.395508			1	6
E4	M82	1	0.1	1_0,1	M82_1_0,1	2	0.232742	0.753268	1.77579	2.39067	0.520526	1.54305	2.15793	1	0.686525	0.909985	38.064	1	5
E4	M82	1	0.1	1_0,1	M82_1_0,1	4	0.558021	1.66866	2.80167	3.13776	1.11064	2.24365	2.57973	1	0.538257	1.27405	40.6039	1	5
E1	M82	1	0.1	1_0,1	M82_1_0,1									1				1	5
E5	M82	1	0.1	1_0,1	M82_1_0,1	6	0.806572	0.812986	1.90352	2.82186	0.00641396	1.09695	2.01528	1	1.1848	2.27171	80.504	1	4
E1	M82	1	0.1	1_0,1	M82_1_0,1									1				1	4
E1	M82	1	0.1	1_0,1	M82_1_0,1									1				1	4
E1	M82	1	0.1	1_0,1	M82_1_0,1									1				1	3
E5	M82	1	0.1	1_0,1	M82_1_0,1	3	0.459731	0.477756	1.01128	1.04566	0.0180249	0.551548	0.585928	1				1	3
E5	M82	1	0.1	1_0,1	M82_1_0,1	3	0.371701	0.439656	1.61027	1.96669	0.0679552	1.23857	1.59499	1	0.311817	0.771145	39.2103	0
E4	M82	1	0.1	1_0,1	M82_1_0,1	3	0.442636	1.47603	2.33346	2.49089	1.0334	1.89082	2.04825	1	0.00681386	1.81651	72.9261	0
E5	M82	1	0.1	1_0,1	M82_1_0,1	4	0.526477	0.646649	1.96599	2.32036	0.120172	1.43951	1.79388	1	0.680739	1.59656	68.8065	0
E4	M82	1	0.1	1_0,1	M82_1_0,1	4	0.586785	1.22948	2.57328	3.83746	0.642699	1.98649	3.25068	1	0.624286	1.0902	28.4093	0
E5	M82	1	0.1	1_0,1	M82_1_0,1	5	0.65418	0.792194	1.21135	1.61508	0.138014	0.557168	0.960902	1	0.958424	1.2369	76.5844	0
E5	M82	1	0.1	1_0,1	M82_1_0,1	5	0.691299	0.753978	0.816242	1.40307	0.0626792	0.124942	0.71177	1	0.368211	0.969873	69.1251	0
E5	M82	1	0.1	1_0,1	M82_1_0,1	5	0.697769	0.717737	1.15478	3.27657	0.0199678	0.457011	2.5788	1	0.836977	2.37837	72.5871	0
E1	M82	1	0.1	1_0,1	M82_1_0,1									1				0
E4	M82	1	0.1	1_0,1	M82_1_0,1	3	0.34977	0.659949	0.809478		0.310179	0.459709		0
E1	M82	1	0.1	1_0,1	M82_1_0,1									0
E1	M82	1	0.1	1_0,1	M82_1_0,1									0
E1	M82	1	0.1	1_0,1	M82_1_0,1									0
E1	M82	1	0.1	1_0,1	M82_1_0,1									0
E1	M82	1	0.1	1_0,1	M82_1_0,1									0
E1	M82	1	0.1	1_0,1	M82_1_0,1									0
E1	M82	1	0.1	1_0,1	M82_1_0,1									0
E1	M82	1	0.1	1_0,1	M82_1_0,1									0
E1	M82	1	0.1	1_0,1	M82_1_0,1									0
E1	M82	1	0.1	1_0,1	M82_1_0,1									0
E1	M82	1	0.1	1_0,1	M82_1_0,1									0
E1	M82	1	0.1	1_0,1	M82_1_0,1									0
E1	M82	1	0.1	1_0,1	M82_1_0,1									0
E1	M82	1	0.5	1_0,5	M82_1_0,5									1				1	45
E1	M82	1	0.5	1_0,5	M82_1_0,5									1				1	35
E4	M82	1	0.5	1_0,5	M82_1_0,5	4	0.497863	1.24274	2.07461	2.582	0.744875	1.57675	2.08413	1	1.85383	2.36698	91.6725	1	34
E1	M82	1	0.5	1_0,5	M82_1_0,5									1				1	31
E1	M82	1	0.5	1_0,5	M82_1_0,5									1				1	25
E1	M82	1	0.5	1_0,5	M82_1_0,5									1				1	23
E1	M82	1	0.5	1_0,5	M82_1_0,5									1				1	20
E1	M82	1	0.5	1_0,5	M82_1_0,5									1				1	20
E1	M82	1	0.5	1_0,5	M82_1_0,5									1				1	19
E1	M82	1	0.5	1_0,5	M82_1_0,5									1				1	18
E1	M82	1	0.5	1_0,5	M82_1_0,5									1				1	18
E1	M82	1	0.5	1_0,5	M82_1_0,5									1				1	17
E1	M82	1	0.5	1_0,5	M82_1_0,5									1				1	15
E1	M82	1	0.5	1_0,5	M82_1_0,5									1				1	14
E1	M82	1	0.5	1_0,5	M82_1_0,5									1				1	14
E5	M82	1	0.5	1_0,5	M82_1_0,5	4	0.523072	1.04124	1.33493		0.518173	0.811857		1				1	14
E5	M82	1	0.5	1_0,5	M82_1_0,5	6	0.971565	1.15172	2.02541		0.180157	1.05384		1				1	14
E1	M82	1	0.5	1_0,5	M82_1_0,5									1				1	12
E4	M82	1	0.5	1_0,5	M82_1_0,5	2	0.194773	0.638889	0.852303		0.444116	0.65753		1	0.334602			1	12
E5	M82	1	0.5	1_0,5	M82_1_0,5	6	0.898859	1.0086	1.13933		0.109736	0.240466		1				1	12
E4	M82	1	0.5	1_0,5	M82_1_0,5	3	0.447074	1.06935	2.11268	2.43622	0.622279	1.6656	1.98915	1	1.77579	2.25583	92.5954	1	10
E1	M82	1	0.5	1_0,5	M82_1_0,5									1				1	10
E1	M82	1	0.5	1_0,5	M82_1_0,5									1				1	10
E4	M82	1	0.5	1_0,5	M82_1_0,5	3	0.395792	0.502179	0.73544		0.106386	0.339647		1				1	10
E5	M82	1	0.5	1_0,5	M82_1_0,5	4	0.50298	0.875015	1.13478		0.372035	0.631802		1				1	10
E5	M82	1	0.5	1_0,5	M82_1_0,5	5	0.684488	0.846246	1.40655		0.161757	0.722067		1				1	7
E4	M82	1	0.5	1_0,5	M82_1_0,5	2	0.267423	0.520459	1.12105	3.37464	0.253036	0.853628	3.10721	1	0.579749	2.01531	59.7192	1	6
E4	M82	1	0.5	1_0,5	M82_1_0,5	5	0.65023	2.16594	3.19756	3.49854	1.51571	2.54733	2.84831	1	1.46041	2.62573	75.0521	1	6
E4	M82	1	0.5	1_0,5	M82_1_0,5	2	0.270546	0.382898	0.433574		0.112352	0.163029		1				1	6
E5	M82	1	0.5	1_0,5	M82_1_0,5	6	0.862592	1.04925	1.21506		0.186659	0.35247		1				1	6
E1	M82	1	0.5	1_0,5	M82_1_0,5									1				1	5
E1	M82	1	0.5	1_0,5	M82_1_0,5									1				1	5
E4	M82	1	0.5	1_0,5	M82_1_0,5	2	0.270217	0.640886	1.5276		0.370669	1.25738		1	0.433194			1	5
E4	M82	1	0.5	1_0,5	M82_1_0,5	2	0.30687	0.841322	1.76228		0.534451	1.45541		1	0.732394			1	5
E5	M82	1	0.5	1_0,5	M82_1_0,5	5	0.726545	0.747009	1.33161		0.0204637	0.60507		1				1	5
E4	M82	1	0.5	1_0,5	M82_1_0,5	3	0.318376	0.504539	0.67834	1.63721	0.186163	0.359964	1.31883	1		0.754373	46.0768	1	4
E5	M82	1	0.5	1_0,5	M82_1_0,5	5	0.67921	0.804298	1.43141		0.125088	0.752202		1				1	4
E5	M82	1	0.5	1_0,5	M82_1_0,5	4	0.538907	0.776292	1.15025		0.237385	0.611342		1				1	3
E5	M82	1	0.5	1_0,5	M82_1_0,5	5	0.678018	0.740736	1.56067		0.0627184	0.882652		1				1	3
E4	M82	1	0.5	1_0,5	M82_1_0,5	2	0.271368	0.716049	1.28397	1.88229	0.444682	1.01261	1.61092	1	1.13228	1.14158	60.6486	0
E4	M82	1	0.5	1_0,5	M82_1_0,5	3	0.45332	0.66703	1.95851	2.1137	0.21371	1.50519	1.66038	1	1.10582	1.8207	86.1379	0
E4	M82	1	0.5	1_0,5	M82_1_0,5	4	0.570513	1.20243	1.42558	1.67147	0.63192	0.855068	1.10095	1	1.02322	1.05084	62.8693	0
E1	M82	1	0.5	1_0,5	M82_1_0,5									1				0
E1	M82	1	0.5	1_0,5	M82_1_0,5									1				0
E4	M82	1	0.5	1_0,5	M82_1_0,5	2	0.248192	0.643246	1.94518		0.395054	1.69699		0	0.687286
E4	M82	1	0.5	1_0,5	M82_1_0,5	4	0.565253	1.06663	1.97754		0.501377	1.41229		0	0.262847
E5	M82	1	0.5	1_0,5	M82_1_0,5	3	0.315001	0.776281	1.50543		0.46128	1.19043		0
E5	M82	1	0.5	1_0,5	M82_1_0,5	3	0.354504	0.599337	1.07973		0.244833	0.725224		0
E5	M82	1	0.5	1_0,5	M82_1_0,5	3	0.363528	0.764677	0.978089		0.401148	0.614561		0
E5	M82	1	0.5	1_0,5	M82_1_0,5	3	0.388217	0.675975	0.855828		0.287758	0.46761		0
E5	M82	1	0.5	1_0,5	M82_1_0,5	6	0.890686	1.18679	2.25925		0.296101	1.36857		0
E1	M82	1	0.5	1_0,5	M82_1_0,5									0
E1	M82	1	0.5	1_0,5	M82_1_0,5									0
E1	M82	1	0.5	1_0,5	M82_1_0,5									0
E1	M82	1	0.5	1_0,5	M82_1_0,5									0
E1	M82	1	0.5	1_0,5	M82_1_0,5									0
E1	M82	2	0.0	2_0	M82_2_0									1				1	5
E1	M82	2	0.0	2_0	M82_2_0									1				1	4
E1	M82	2	0.0	2_0	M82_2_0									1				1	4
E1	M82	2	0.0	2_0	M82_2_0									1				1	3
E5	M82	2	0.0	2_0	M82_2_0	2	0.181322	0.59731	1.24675	1.96482	0.415988	1.06542	1.7835	1	0.667291	1.93862	98.6667	0
E1	M82	2	0.0	2_0	M82_2_0									1				0
E1	M82	2	0.0	2_0	M82_2_0									1				0
E1	M82	2	0.0	2_0	M82_2_0									1				0
E1	M82	2	0.0	2_0	M82_2_0									1				0
E5	M82	2	0.0	2_0	M82_2_0	2	0.180857	0.409162	0.559132	0.752426	0.228305	0.378274	0.571569	0
E5	M82	2	0.0	2_0	M82_2_0	3	0.321301	0.744577	0.925337	1.06214	0.423277	0.604036	0.740843	0
E5	M82	2	0.0	2_0	M82_2_0	3	0.343594	1.28146	1.51171	1.58982	0.937864	1.16812	1.24623	0
E5	M82	2	0.0	2_0	M82_2_0	3	0.35195	0.572424	0.00222107		0.220475	-0.349729		0
E5	M82	2	0.0	2_0	M82_2_0	3	0.372042	0.682284	0.700081	0.900636	0.310242	0.32804	0.528595	0
E5	M82	2	0.0	2_0	M82_2_0	3	0.388082	0.426687	0.502246	0.818662	0.0386052	0.114163	0.430579	0
E5	M82	2	0.0	2_0	M82_2_0	3	0.399796	0.459403	0.902655	0.938623	0.0596073	0.502859	0.538827	0
E5	M82	2	0.0	2_0	M82_2_0	4	0.489836	0.634045	0.708326	0.718937	0.144209	0.21849	0.229101	0
E5	M82	2	0.0	2_0	M82_2_0	4	0.54691	0.701243	0.458095	0.264596	0.154333	-0.0888148	-0.282314	0
E5	M82	2	0.0	2_0	M82_2_0	4	0.567002	0.698687			0.131686	-0.567002		0
E5	M82	2	0.0	2_0	M82_2_0	4	0.586242	0.692415			0.106173	-0.586242		0
E5	M82	2	0.0	2_0	M82_2_0	4	0.596288	0.603438			0.00715016	-0.596288		0
E5	M82	2	0.0	2_0	M82_2_0	5	0.666099	0.561157			-0.104942	-0.666099		0
E5	M82	2	0.0	2_0	M82_2_0	5	0.699642	0.705192			0.00554981	-0.699642		0
E1	M82	2	0.0	2_0	M82_2_0									0
E1	M82	2	0.0	2_0	M82_2_0									0
E1	M82	2	0.0	2_0	M82_2_0									0
E1	M82	2	0.0	2_0	M82_2_0									0
E1	M82	2	0.0	2_0	M82_2_0									0
E1	M82	2	0.0	2_0	M82_2_0									0
E1	M82	2	0.0	2_0	M82_2_0									0
E1	M82	2	0.0	2_0	M82_2_0									0
E1	M82	2	0.0	2_0	M82_2_0									0
E1	M82	2	0.0	2_0	M82_2_0									0
E1	M82	2	0.0	2_0	M82_2_0									0
E1	M82	2	0.1	2_0,1	M82_2_0,1									1				1	15
E1	M82	2	0.1	2_0,1	M82_2_0,1									1				1	15
E5	M82	2	0.1	2_0,1	M82_2_0,1	4	0.473923	0.985527	1.55614	1.19972	0.511604	1.08222	0.7258	1	0.444237	0.945921	78.845	1	14
E5	M82	2	0.1	2_0,1	M82_2_0,1	6	1.03485	1.06964	2.62537	2.84227	0.0347935	1.59053	1.80742	1	0.989242	1.30052	45.7565	1	14
E1	M82	2	0.1	2_0,1	M82_2_0,1									1				1	14
E1	M82	2	0.1	2_0,1	M82_2_0,1									1				1	14
E1	M82	2	0.1	2_0,1	M82_2_0,1									1				1	12
E5	M82	2	0.1	2_0,1	M82_2_0,1	5	0.725524	0.646068	0.5865	0.527133	-0.0794555	-0.139023	-0.19839	1				1	12
E1	M82	2	0.1	2_0,1	M82_2_0,1									1				1	11
E1	M82	2	0.1	2_0,1	M82_2_0,1									1				1	10
E4	M82	2	0.1	2_0,1	M82_2_0,1	5	0.636588	1.10094	2.6456	3.56232	0.464356	2.00902	2.92573	1	2.18881	2.8535	80.1023	1	9
E1	M82	2	0.1	2_0,1	M82_2_0,1									1				1	9
E1	M82	2	0.1	2_0,1	M82_2_0,1									1				1	8
E5	M82	2	0.1	2_0,1	M82_2_0,1	3	0.394471	0.520177	1.76471		0.125706	1.37023		1				1	8
E1	M82	2	0.1	2_0,1	M82_2_0,1									1				1	7
E5	M82	2	0.1	2_0,1	M82_2_0,1	5	0.689937	0.707399	2.20024		0.0174622	1.51031		1				1	7
E5	M82	2	0.1	2_0,1	M82_2_0,1	2	0.300358	0.497503	1.48794	2.36901	0.197145	1.18758	2.06865	1	0.481849	0.873316	36.8641	1	6
E5	M82	2	0.1	2_0,1	M82_2_0,1	3	0.382391	0.835178	2.287	2.78069	0.452787	1.90461	2.3983	1	1.0413	2.09207	75.2355	1	5
E4	M82	2	0.1	2_0,1	M82_2_0,1	4	0.547502	1.57208	3.02627	3.75364	1.02458	2.47876	3.20614	1	2.23449	2.47449	65.9223	1	5
E5	M82	2	0.1	2_0,1	M82_2_0,1	5	0.662694	0.954466	1.89311		0.291773	1.23042		1				1	5
E4	M82	2	0.1	2_0,1	M82_2_0,1	4	0.563445	0.954793	1.8032	3.32362	0.391348	1.23975	2.76017	1	1.37172	1.74563	52.5219	1	4
E5	M82	2	0.1	2_0,1	M82_2_0,1	5	0.632045	1.32884	2.1933	2.5524	0.696797	1.56126	1.92035	1	0.881832	2.35217	92.1554	1	4
E1	M82	2	0.1	2_0,1	M82_2_0,1									1				1	4
E1	M82	2	0.1	2_0,1	M82_2_0,1									1				1	3
E4	M82	2	0.1	2_0,1	M82_2_0,1	1	0.157446	0.353486	2.51237	3.69534	0.19604	2.35493	3.53789	1	0.385421	1.2223	33.0769	0
E4	M82	2	0.1	2_0,1	M82_2_0,1	3	0.40286	1.25018	3.42215	3.78462	0.847322	3.01929	3.38176	1	1.76247	1.81159	47.8671	0
E5	M82	2	0.1	2_0,1	M82_2_0,1	4	0.46463	0.495318	1.84106	2.04903	0.0306875	1.37642	1.5844	1	1.02058	2.0247	98.8128	0
E4	M82	2	0.1	2_0,1	M82_2_0,1	4	0.47403	1.23293	1.32318	3.53863	0.758904	0.849152	3.0646	1	0.453559	0.993805	28.0844	0
E5	M82	2	0.1	2_0,1	M82_2_0,1	4	0.48425	0.534325	1.80462	3.29154	0.0500746	1.32037	2.80729	1	0.964446	1.04192	31.6543	0
E4	M82	2	0.1	2_0,1	M82_2_0,1	4	0.489152	1.45951	1.92805	2.00984	0.970362	1.4389	1.52069	1	0.635135	1.0953	54.4968	0
E4	M82	2	0.1	2_0,1	M82_2_0,1	4	0.555556	1.51997	1.54319	2.63228	0.964415	0.98763	2.07672	1	1.50984	2.53902	96.457	0
E4	M82	2	0.1	2_0,1	M82_2_0,1	5	0.652531	1.46405	1.48249	2.37245	0.811521	0.829958	1.71992	1		2.12646	89.6313	0
E4	M82	2	0.1	2_0,1	M82_2_0,1	5	0.718442	1.96623	2.85687	2.94825	1.24779	2.13843	2.22981	1	0.63209	1.27843	43.3622	0
E5	M82	2	0.1	2_0,1	M82_2_0,1	6	0.878086	1.40318	1.95905	2.19124	0.525097	1.08096	1.31316	1	1.39484	1.74775	79.7609	0
E1	M82	2	0.1	2_0,1	M82_2_0,1									1				0
E1	M82	2	0.1	2_0,1	M82_2_0,1									1				0
E1	M82	2	0.1	2_0,1	M82_2_0,1									1				0
E1	M82	2	0.1	2_0,1	M82_2_0,1									1				0
E1	M82	2	0.1	2_0,1	M82_2_0,1									1				0
E1	M82	2	0.1	2_0,1	M82_2_0,1									1				0
E1	M82	2	0.1	2_0,1	M82_2_0,1									1				0
E1	M82	2	0.1	2_0,1	M82_2_0,1									1				0
E4	M82	2	0.1	2_0,1	M82_2_0,1	1	0.10143	0.36093	0.508375		0.2595	0.406945		0
E4	M82	2	0.1	2_0,1	M82_2_0,1	3	0.353715	0.714779	2.74267		0.361064	2.38896		0
E4	M82	2	0.1	2_0,1	M82_2_0,1	4	0.484385	1.32934	0.651313	0.831997	0.844954	0.166928	0.347612	0
E4	M82	2	0.1	2_0,1	M82_2_0,1	4	0.53764	1.05773	1.31405		0.520094	0.776407		0
E4	M82	2	0.1	2_0,1	M82_2_0,1	4	0.596318	1.72367	2.37153		1.12736	1.77521		0
E5	M82	2	0.1	2_0,1	M82_2_0,1	3	0.364386	0.879448	1.89311		0.515062	1.52873		0
E5	M82	2	0.1	2_0,1	M82_2_0,1	3	0.393542	1.00409	1.85667		0.610545	1.46313		0
E5	M82	2	0.1	2_0,1	M82_2_0,1	3	0.457517	1.1488			0.69128	-0.457517		0
E1	M82	2	0.1	2_0,1	M82_2_0,1									0
E1	M82	2	0.1	2_0,1	M82_2_0,1									0
E1	M82	2	0.1	2_0,1	M82_2_0,1									0
E1	M82	2	0.1	2_0,1	M82_2_0,1									0
E1	M82	2	0.1	2_0,1	M82_2_0,1									0
E1	M82	2	0.1	2_0,1	M82_2_0,1									0
E1	M82	2	0.1	2_0,1	M82_2_0,1									0
E1	M82	2	0.1	2_0,1	M82_2_0,1									0
E1	M82	2	0.1	2_0,1	M82_2_0,1									0
E1	M82	2	0.1	2_0,1	M82_2_0,1									0
E1	M82	2	0.1	2_0,1	M82_2_0,1									0
E1	M82	2	0.1	2_0,1	M82_2_0,1									0
E1	M82	2	0.1	2_0,1	M82_2_0,1									0
E1	M82	2	0.5	2_0,5	M82_2_0,5									1				1	17
E5	M82	2	0.5	2_0,5	M82_2_0,5	6	0.817897	0.846246	0.99396		0.0283483	0.176063		1				1	17
E1	M82	2	0.5	2_0,5	M82_2_0,5									1				1	15
E1	M82	2	0.5	2_0,5	M82_2_0,5									1				1	15
E1	M82	2	0.5	2_0,5	M82_2_0,5									1				1	15
E1	M82	2	0.5	2_0,5	M82_2_0,5									1				1	14
E1	M82	2	0.5	2_0,5	M82_2_0,5									1				1	14
E1	M82	2	0.5	2_0,5	M82_2_0,5									1				1	14
E5	M82	2	0.5	2_0,5	M82_2_0,5	6	0.814845	0.967593	1.30189		0.152749	0.487045		1				1	14
E1	M82	2	0.5	2_0,5	M82_2_0,5									1				1	13
E1	M82	2	0.5	2_0,5	M82_2_0,5									1				1	13
E1	M82	2	0.5	2_0,5	M82_2_0,5									1				1	12
E5	M82	2	0.5	2_0,5	M82_2_0,5	4	0.582496	0.764665	0.809796		0.182169	0.227299		1				1	12
E1	M82	2	0.5	2_0,5	M82_2_0,5									1				1	11
E1	M82	2	0.5	2_0,5	M82_2_0,5									1				1	11
E1	M82	2	0.5	2_0,5	M82_2_0,5									1				1	10
E1	M82	2	0.5	2_0,5	M82_2_0,5									1				1	10
E1	M82	2	0.5	2_0,5	M82_2_0,5									1				1	10
E1	M82	2	0.5	2_0,5	M82_2_0,5									1				1	10
E4	M82	2	0.5	2_0,5	M82_2_0,5	3	0.321335	0.563725	0.774077		0.242391	0.452742		1				1	10
E1	M82	2	0.5	2_0,5	M82_2_0,5									1				1	9
E5	M82	2	0.5	2_0,5	M82_2_0,5	4	0.516091	0.717505	0.896152		0.201414	0.380061		1				1	9
E1	M82	2	0.5	2_0,5	M82_2_0,5									1				1	8
E1	M82	2	0.5	2_0,5	M82_2_0,5									1				1	8
E1	M82	2	0.5	2_0,5	M82_2_0,5									1				1	8
E5	M82	2	0.5	2_0,5	M82_2_0,5	4	0.525133	0.776281	1.008		0.251147	0.482869		1				1	8
E4	M82	2	0.5	2_0,5	M82_2_0,5	4	0.511999	1.64288	3.37267	4.51348	1.13088	2.86067	4.00149	1	3.02817	4.457	98.7485	1	7
E1	M82	2	0.5	2_0,5	M82_2_0,5									1				1	7
E1	M82	2	0.5	2_0,5	M82_2_0,5									1				1	7
E1	M82	2	0.5	2_0,5	M82_2_0,5									1				1	7
E4	M82	2	0.5	2_0,5	M82_2_0,5	3	0.338264	0.566449	0.760563		0.228185	0.422299		1				1	7
E1	M82	2	0.5	2_0,5	M82_2_0,5									1				1	6
E1	M82	2	0.5	2_0,5	M82_2_0,5									1				1	5
E1	M82	2	0.5	2_0,5	M82_2_0,5									1				1	5
E1	M82	2	0.5	2_0,5	M82_2_0,5									1				1	5
E1	M82	2	0.5	2_0,5	M82_2_0,5									1				1	5
E4	M82	2	0.5	2_0,5	M82_2_0,5	3	0.377548	0.751271	0.704416		0.373723	0.326868		1				1	5
E5	M82	2	0.5	2_0,5	M82_2_0,5	5	0.721414	0.816936	0.85527		0.0955217	0.133856		1				1	5
E4	M82	2	0.5	2_0,5	M82_2_0,5	5	0.736522	1.77542	3.2185	3.32362	1.0389	2.48198	2.58709	1	2.9311	2.95918	89.0351	1	4
E1	M82	2	0.5	2_0,5	M82_2_0,5									1				1	4
E1	M82	2	0.5	2_0,5	M82_2_0,5									1				1	4
E1	M82	2	0.5	2_0,5	M82_2_0,5									1				1	3
E5	M82	2	0.5	2_0,5	M82_2_0,5	4	0.580964	0.747357	0.895415		0.166394	0.314451		1				1	1
E5	M82	2	0.5	2_0,5	M82_2_0,5	5	0.675294	0.746196	1.00847		0.0709021	0.333176		1				1	1
E4	M82	2	0.5	2_0,5	M82_2_0,5	4	0.518738	0.972948	2.15455	2.34512	0.454211	1.63581	1.82638	1	1.54739	1.81742	77.4981	0
E4	M82	2	0.5	2_0,5	M82_2_0,5	5	0.644313	1.23765	2.11268	2.33054	0.593341	1.46836	1.68623	1	1.54815	1.16855	50.1407	0
E4	M82	2	0.5	2_0,5	M82_2_0,5	5	0.720743	1.6841	3.13475	1.18294	0.963353	2.41401	0.462202	1	2.21736	0.443331	37.4769	0
E4	M82	2	0.5	2_0,5	M82_2_0,5	6	0.819527	1.8032	2.67986	3.53863	0.983669	1.86034	2.7191	1		0.879009	24.8404	0
E4	M82	2	0.5	2_0,5	M82_2_0,5	6	0.91831	1.76943	3.54206	3.35641	0.851116	2.62375	2.4381	1	0.589456	1.67274	49.8371	0
E4	M82	2	0.5	2_0,5	M82_2_0,5	3	0.330046	0.666122	0.841835	0.91363	0.336076	0.511789	0.583584	0
E4	M82	2	0.5	2_0,5	M82_2_0,5	3	0.361769	0.757807	1.73392		0.396038	1.37215		0
E4	M82	2	0.5	2_0,5	M82_2_0,5	4	0.518738	1.41739	2.89494		0.898655	2.3762		0
E4	M82	2	0.5	2_0,5	M82_2_0,5	4	0.593195	0.988925	0.872097		0.39573	0.278902		0
E4	M82	2	0.5	2_0,5	M82_2_0,5	6	0.831525	2.02796	3.1614	3.16144	1.19643	2.32988	2.32992	0
E5	M82	2	0.5	2_0,5	M82_2_0,5	2	0.25132	0.481863	1.00558		0.230544	0.754256		0
E5	M82	2	0.5	2_0,5	M82_2_0,5	2	0.309041	0.609711	1.40177		0.300669	1.09273		0
E5	M82	2	0.5	2_0,5	M82_2_0,5	3	0.429082	0.978743	1.12171		0.549661	0.692626		0
E5	M82	2	0.5	2_0,5	M82_2_0,5	4	0.463817	0.703729	1.15817		0.239912	0.694349		0
E5	M82	2	0.5	2_0,5	M82_2_0,5	4	0.488308	0.689163	0.771667		0.200855	0.283359		0
E5	M82	2	0.5	2_0,5	M82_2_0,5	6	0.778648	0.814845	0.900387		0.0361969	0.121739		0
E5	M82	2	0.5	2_0,5	M82_2_0,5	6	0.828552	0.926165	1.00204		0.0976131	0.173492		0
E1	M82	2	0.5	2_0,5	M82_2_0,5									0
E1	M82	2	0.5	2_0,5	M82_2_0,5									0
E1	M82	2	0.5	2_0,5	M82_2_0,5									0
E1	M82	2	0.5	2_0,5	M82_2_0,5									0
E1	M82	2	0.5	2_0,5	M82_2_0,5									0
E1	M82	2	0.5	2_0,5	M82_2_0,5									0
E1	M82	2	0.5	2_0,5	M82_2_0,5									0
E1	M82	3	0.0	3_0	M82_3_0									1				1	5
E1	M82	3	0.0	3_0	M82_3_0									1				1	4
E1	M82	3	0.0	3_0	M82_3_0									1				1	3
E1	M82	3	0.0	3_0	M82_3_0									1				1	2
E1	M82	3	0.0	3_0	M82_3_0									1				1	1
E5	M82	3	0.0	3_0	M82_3_0	2	0.232896	0.455644	1.07618	2.97156	0.222749	0.84328	2.73866	1	1.59132	2.52058	84.8237	0
E5	M82	3	0.0	3_0	M82_3_0	4	0.472413	0.562404	0.730175	0.983533	0.0899916	0.257763	0.51112	1	0.31432	0.518713	52.7397	0
E5	M82	3	0.0	3_0	M82_3_0	4	0.476594	1.35825	1.49453	3.23728	0.881655	1.01794	2.76068	1	1.30678	2.78069	85.896	0
E5	M82	3	0.0	3_0	M82_3_0	4	0.51558	0.566268	1.1966	1.24888	0.0506881	0.681019	0.733297	1	0.844389	1.2238	97.9922	0
E5	M82	3	0.0	3_0	M82_3_0	4	0.518985	0.566268	0.58945	0.59768	0.0472827	0.0704648	0.0786945	1	0.331347	0.444424	74.3582	0
E5	M82	3	0.0	3_0	M82_3_0	4	0.609014	1.06283	1.53705	2.04154	0.453816	0.928033	1.43253	1	0.666548	1.98728	97.3419	0
E5	M82	3	0.0	3_0	M82_3_0	5	0.632478	0.907513	1.46229	2.99214	0.275036	0.829807	2.35966	1	1.04001	2.03219	67.9174	0
E5	M82	3	0.0	3_0	M82_3_0	5	0.692066	1.32283	1.42365	1.7942	0.630767	0.731586	1.10214	1	0.862173	1.00917	56.2461	0
E5	M82	3	0.0	3_0	M82_3_0	6	0.806572	0.821814	1.18619	1.59225	0.0152419	0.379615	0.785681	1	0.320109	0.610778	38.3594	0
E1	M82	3	0.0	3_0	M82_3_0									1				0
E1	M82	3	0.0	3_0	M82_3_0									1				0
E1	M82	3	0.0	3_0	M82_3_0									1				0
E1	M82	3	0.0	3_0	M82_3_0									1				0
E1	M82	3	0.0	3_0	M82_3_0									1				0
E5	M82	3	0.0	3_0	M82_3_0	3	0.390173	0.825643	1.42513		0.43547	1.03495		0
E5	M82	3	0.0	3_0	M82_3_0	4	0.548728	0.778588	0.866848	2.09019	0.229859	0.31812	1.54147	0
E5	M82	3	0.0	3_0	M82_3_0	5	0.636301	0.743263	0.89324	0.911677	0.106963	0.25694	0.275376	0
E5	M82	3	0.0	3_0	M82_3_0	5	0.641467	0.728308	0.783075	1.80809	0.0868405	0.141608	1.16662	0
E5	M82	3	0.0	3_0	M82_3_0	5	0.64572	0.900051	1.09318	1.72867	0.254331	0.447461	1.08295	0
E5	M82	3	0.0	3_0	M82_3_0	5	0.733186	0.740504	1.01301	1.80651	0.00731836	0.279828	1.07333	0
E1	M82	3	0.0	3_0	M82_3_0									0
E1	M82	3	0.0	3_0	M82_3_0									0
E1	M82	3	0.0	3_0	M82_3_0									0
E1	M82	3	0.0	3_0	M82_3_0									0
E1	M82	3	0.0	3_0	M82_3_0									0
E1	M82	3	0.0	3_0	M82_3_0									0
E1	M82	3	0.0	3_0	M82_3_0									0
E1	M82	3	0.1	3_0,1	M82_3_0,1									1				1	14
E1	M82	3	0.1	3_0,1	M82_3_0,1									1				1	14
E1	M82	3	0.1	3_0,1	M82_3_0,1									1				1	13
E5	M82	3	0.1	3_0,1	M82_3_0,1	4	0.488907	0.762302	1.02395	2.4869	0.273395	0.535039	1.99799	1	0.683757	1.03612	41.6629	1	10
E5	M82	3	0.1	3_0,1	M82_3_0,1	1	0.147591	0.674991	2.57505	3.36826	0.527401	2.42746	3.22067	1	1.0092	1.96295	58.2778	1	9
E5	M82	3	0.1	3_0,1	M82_3_0,1	3	0.313639	0.582878	1.3814	2.32784	0.26924	1.06776	2.01421	1	0.515344	1.54716	66.463	1	7
E5	M82	3	0.1	3_0,1	M82_3_0,1	5	0.717066	0.85544	0.867083	0.897898	0.138374	0.150017	0.180832	1	0.529238	0.795284	88.5718	1	7
E1	M82	3	0.1	3_0,1	M82_3_0,1									1				1	7
E1	M82	3	0.1	3_0,1	M82_3_0,1									1				1	6
E5	M82	3	0.1	3_0,1	M82_3_0,1	3	0.341904	0.602277	0.794204	0.954341	0.260373	0.452301	0.612438	1	0.321013	0.731662	76.6667	1	5
E5	M82	3	0.1	3_0,1	M82_3_0,1	3	0.423463	0.709606	1.24623	1.81699	0.286143	0.822763	1.39353	1	0.34843	0.65232	35.9011	1	4
E5	M82	3	0.1	3_0,1	M82_3_0,1	5	0.710369	1.30561	0.00704494		0.595241			1				1	4
E5	M82	3	0.1	3_0,1	M82_3_0,1	5	0.643453	0.862934	1.59038	3.34201	0.219481	0.946929	2.69856	1	0.651223	1.57597	47.1565	1	3
E1	M82	3	0.1	3_0,1	M82_3_0,1									1				0	13
E1	M82	3	0.1	3_0,1	M82_3_0,1									1				0	6
E5	M82	3	0.1	3_0,1	M82_3_0,1	2	0.171797	0.664737	1.21499	1.57317	0.49294	1.0432	1.40137	1	0.581294	1.23297	78.3752	0
E5	M82	3	0.1	3_0,1	M82_3_0,1	2	0.290858	1.46348	1.55561	2.2979	1.17262	1.26475	2.00705	1	0.390422	0.808757	35.1954	0
E5	M82	3	0.1	3_0,1	M82_3_0,1	5	0.683978	0.788709	1.24449	1.39484	0.104732	0.560513	0.710858	1	0.945688	1.37163	98.3365	0
E5	M82	3	0.1	3_0,1	M82_3_0,1	5	0.623021	0.763039	0.0066632		0.140018			0
E5	M82	3	0.1	3_0,1	M82_3_0,1	5	0.674272	0.879777			0.205505			0
E5	M82	3	0.1	3_0,1	M82_3_0,1	6	0.812872	0.504937	0.435537	0.355539	-0.307936			0
E5	M82	3	0.1	3_0,1	M82_3_0,1	6	0.837562	0.596817	0.589633	0.415756	-0.240744			0
E1	M82	3	0.5	3_0,5	M82_3_0,5									1				1	14
E5	M82	3	0.5	3_0,5	M82_3_0,5	4	0.484761	0.655128	0.975707	1.23006	0.170368	0.490946	0.745302	1	0.346538	0.965195	78.4671	1	13
E1	M82	3	0.5	3_0,5	M82_3_0,5									1				1	11
E1	M82	3	0.5	3_0,5	M82_3_0,5									1				1	9
E1	M82	3	0.5	3_0,5	M82_3_0,5									1				1	8
E1	M82	3	0.5	3_0,5	M82_3_0,5									1				1	7
E5	M82	3	0.5	3_0,5	M82_3_0,5	3	0.412566	0.797189	2.13765	2.81368	0.384623	1.72508	2.40112	1	1.02778	2.41766	85.9253	1	6
E5	M82	3	0.5	3_0,5	M82_3_0,5	3	0.406096	1.0568	1.45584	1.58578	0.650705	1.04974	1.17968	1	0.871647	1.37126	86.4722	1	5
E5	M82	3	0.5	3_0,5	M82_3_0,5	5	0.671548	0.785225	0.844389		0.113677	0.172841		1				1	5
E5	M82	3	0.5	3_0,5	M82_3_0,5	4	0.532777	0.716576	0.99591	1.32871	0.183799	0.463133	0.795936	1	0.346538	0.951534	71.6132	1	3
E5	M82	3	0.5	3_0,5	M82_3_0,5	5	0.683807	0.789406	1.34643		0.105599	0.662627		1				1	2
E5	M82	3	0.5	3_0,5	M82_3_0,5	3	0.335433	0.823905	2.08608	2.67867	0.488472	1.75064	2.34323	1	0.34548	0.954903	35.6484	0
E5	M82	3	0.5	3_0,5	M82_3_0,5	3	0.365401	0.719363	1.11933	2.51665	0.353962	0.75393	2.15125	1	0.241888	0.574476	22.827	0
E5	M82	3	0.5	3_0,5	M82_3_0,5	3	0.382088	0.769079	1.60395	3.0027	0.386991	1.22186	2.62061	1	0.701024	1.46557	48.8084	0
E5	M82	3	0.5	3_0,5	M82_3_0,5	4	0.505364	0.682774	1.67455	2.67687	0.17741	1.16919	2.1715	1	0.207236	0.756175	28.2485	0
E5	M82	3	0.5	3_0,5	M82_3_0,5	4	0.557466	0.630271	1.6388	1.86679	0.0728043	1.08134	1.30932	1	1.18393	1.77582	95.1273	0
E5	M82	3	0.5	3_0,5	M82_3_0,5	4	0.589137	0.64177	1.57407	2.17822	0.0526335	0.984934	1.58908	1	0.225091	0.483533	22.1986	0
E5	M82	3	0.5	3_0,5	M82_3_0,5	4	0.592712	0.837728	1.79086	2.49145	0.245016	1.19815	1.89874	1	0.189832	0.311751	12.5129	0
E1	M82	3	0.5	3_0,5	M82_3_0,5									1				0
E1	M82	3	0.5	3_0,5	M82_3_0,5									1				0
E1	M82	3	0.5	3_0,5	M82_3_0,5									1				0
E1	M82	3	0.5	3_0,5	M82_3_0,5									1				0
E1	M82	3	0.5	3_0,5	M82_3_0,5									1				0
E5	M82	3	0.5	3_0,5	M82_3_0,5	4	0.589818	0.713904	1.61835	1.79298	0.124086	1.02854	1.20316	0
E5	M82	3	0.5	3_0,5	M82_3_0,5	6	0.91197	0.787548						0
E2	MT	1	0.0	1_0	MT_1_0	4	0.501618	0.913463	0.968001	1.40743	0.411845	0.466384	0.905809	1				1	2
E2	MT	1	0.0	1_0	MT_1_0	2	0.228133	0.666269	0.859656	0.991845	0.438136	0.631522	0.763711	1	0.477264	0.884356	89.1628	0
E2	MT	1	0.0	1_0	MT_1_0	5	0.657219	0.731994	1.03418	1.13323	0.0747747	0.376964	0.476014	1	0.383608	0.744386	65.6869	0
E2	MT	1	0.0	1_0	MT_1_0	3	0.363869	0.738646	0.754815	0.776572	0.374777	0.390947	0.412703	0
E2	MT	1	0.0	1_0	MT_1_0	3	0.363869	0.493786	1.96669	2.01284	0.129917	1.60282	1.64897	0
E2	MT	1	0.0	1_0	MT_1_0	3	0.365896	0.523412	0.750936	1.20909	0.157516	0.385039	0.843196	0
E2	MT	1	0.0	1_0	MT_1_0	3	0.365896	0.861153	0.932164	1.6219	0.495257	0.566268	1.256	0
E2	MT	1	0.0	1_0	MT_1_0	3	0.37766	0.65327	1.48117	1.18825	0.275609	1.10351	0.810588	0
E2	MT	1	0.0	1_0	MT_1_0	3	0.394688	0.637472	1.04079	1.24935	0.242785	0.646106	0.854662	0
E2	MT	1	0.0	1_0	MT_1_0	3	0.424996	0.45011	1.232	1.42927	0.0251146	0.807001	1.00427	0
E2	MT	1	0.0	1_0	MT_1_0	4	0.465903	0.624251	0.810896	0.902946	0.158348	0.344992	0.437043	0
E2	MT	1	0.0	1_0	MT_1_0	4	0.492392	0.649072	0.66018	0.685927	0.15668	0.167788	0.193536	0
E2	MT	1	0.0	1_0	MT_1_0	4	0.524604	0.573934			0.0493301			0
E2	MT	1	0.0	1_0	MT_1_0	4	0.524604	1.05018	1.13517	1.16879	0.525576	0.610569	0.644183	0
E2	MT	1	0.0	1_0	MT_1_0	4	0.595266	1.44873	1.65313	1.75049	0.853461	1.05787	1.15523	0
E2	MT	1	0.1	1_0,1	MT_1_0,1	4	0.545377	1.26612	1.81676	2.69648	0.72074	1.27138	2.1511	1	0.55596	1.02545	38.0291	1	6
E3	MT	1	0.1	1_0,1	MT_1_0,1	1	0.117047	0.51949	0.827222	2.70515	0.402443	0.710175	2.5881	1	0.807037	2.28242	84.3729	1	5
E2	MT	1	0.1	1_0,1	MT_1_0,1	5	0.693683	0.734696	1.4489	3.02957	0.0410133	0.755215	2.33588	1	1.02776	1.81175	59.8023	1	5
E2	MT	1	0.1	1_0,1	MT_1_0,1	6	0.800443	0.884075	1.30592	2.63473	0.0836321	0.505474	1.83429	1	0.755469	1.2835	48.7145	1	5
E3	MT	1	0.1	1_0,1	MT_1_0,1	2	0.247076	0.456429	3.08704		0.209353	2.83996		1	0.847778			1	3
E2	MT	1	0.1	1_0,1	MT_1_0,1	6	0.806572	0.812986	1.90352	2.82186	0.00641396	1.09695	2.01528	1	1.1848	2.27171	80.504	1	3
E3	MT	1	0.1	1_0,1	MT_1_0,1	5	0.612135	1.13878	3.08704	3.19361	0.526641	2.4749	2.58147	1	1.13271	2.39254	74.9166	1	1
E3	MT	1	0.1	1_0,1	MT_1_0,1	2	0.175292	0.654082	1.11019	1.58135	0.478789	0.934893	1.40606	1	0.991111	1.31794	83.3427	0
E3	MT	1	0.1	1_0,1	MT_1_0,1	2	0.18348	0.641327	1.49852	2.82771	0.457847	1.31504	2.64423	1	1.40833	2.47425	87.5	0
E3	MT	1	0.1	1_0,1	MT_1_0,1	2	0.227339	0.877755	2.01481	3.35169	0.650416	1.78748	3.12435	1	1.82352	3.06039	91.309	0
E3	MT	1	0.1	1_0,1	MT_1_0,1	2	0.229825	0.545102	1.22611	2.83659	0.315277	0.996287	2.60677	1	1.12722	2.82593	99.6243	0
E3	MT	1	0.1	1_0,1	MT_1_0,1	2	0.261111	0.861224	1.93519	2.13854	0.600113	1.67407	1.87743	1	1.86852	1.99112	93.1063	0
E3	MT	1	0.1	1_0,1	MT_1_0,1	2	0.267105	0.837857	1.42426	0.762167	0.570752	1.15715	0.495062	1	0.412407	0.737123	96.7141	0
E3	MT	1	0.1	1_0,1	MT_1_0,1	3	0.315351	0.913571	0.816667	0.630373	0.598221	0.501316	0.315022	1	0.791481	0.591652	93.8574	0
E3	MT	1	0.1	1_0,1	MT_1_0,1	3	0.353509	0.938163	1.33778	1.96448	0.584654	0.984269	1.61097	1	1.25185	2.11723		0
E2	MT	1	0.1	1_0,1	MT_1_0,1	3	0.371701	0.439656	1.61027	1.96669	0.0679552	1.23857	1.59499	1	0.311817	0.771145	39.2103	0
E3	MT	1	0.1	1_0,1	MT_1_0,1	3	0.393129	0.811837	1.40981	3.24867	0.418708	1.01669	2.85554	1	0.836296	3.07282	94.5872	0
E3	MT	1	0.1	1_0,1	MT_1_0,1	3	0.399708	0.856939	1.29037		0.457231	0.890663		1	1.09333			0
E3	MT	1	0.1	1_0,1	MT_1_0,1	3	0.415058	0.99	1.74	2.79218	0.574942	1.32494	2.37713	1	1.5937	2.56128	91.7303	0
E3	MT	1	0.1	1_0,1	MT_1_0,1	3	0.426901	1.4449	1.7537	3.72291	1.018	1.3268	3.29601	1	1.61648	3.59858	96.6603	0
E3	MT	1	0.1	1_0,1	MT_1_0,1	3	0.434795	0.987245	1.4587	1.77975	0.55245	1.02391	1.34496	1	1.23667	1.61101	90.519	0
E2	MT	1	0.1	1_0,1	MT_1_0,1	3	0.437766	0.507841	1.72289	2.9491	0.0700746	1.28512	2.51134	1	0.923651	1.40625	47.684	0
E3	MT	1	0.1	1_0,1	MT_1_0,1	3	0.454971	0.932041	2.18889	3.23801	0.47707	1.73392	2.78304	1	1.85185	2.99112	92.3752	0
E3	MT	1	0.1	1_0,1	MT_1_0,1	4	0.462281	0.910306	2.37222		0.448025	1.90994		1	1.59667			0
E3	MT	1	0.1	1_0,1	MT_1_0,1	4	0.463743	0.825204	1.50648	2.77975	0.361461	1.04274	2.31601	1	0.702222	2.72291	97.9553	0
E3	MT	1	0.1	1_0,1	MT_1_0,1	4	0.476608	0.954388	1.77778	1.94778	0.47778	1.30117	1.47117	1	1.71481	1.67211	85.8472	0
E3	MT	1	0.1	1_0,1	MT_1_0,1	4	0.490058	1.07041	1.81185	2.66075	0.58035	1.32179	2.17069	1	1.72963	2.31083	86.8491	0
E3	MT	1	0.1	1_0,1	MT_1_0,1	4	0.505263	0.94051	2.56481	2.69449	0.435247	2.05955	2.18923	1	0.552222	2.63766	97.8906	0
E3	MT	1	0.1	1_0,1	MT_1_0,1	4	0.512427	1.23265	2.42037	2.51332	0.720226	1.90794	2.00089	1	1.12852	2.50799	99.788	0
E2	MT	1	0.1	1_0,1	MT_1_0,1	4	0.517453	0.645139	1.27572	2.26609	0.127686	0.758272	1.74864	1	0.89324	2.17253	95.8712	0
E2	MT	1	0.1	1_0,1	MT_1_0,1	4	0.526477	0.646649	1.96599	2.32036	0.120172	1.43951	1.79388	1	0.680739	1.59656	68.8065	0
E2	MT	1	0.1	1_0,1	MT_1_0,1	5	0.65418	0.792194	1.21135	1.61508	0.138014	0.557168	0.960902	1	0.958424	1.2369	76.5844	0
E2	MT	1	0.1	1_0,1	MT_1_0,1	5	0.678359	0.808026	1.80809	2.95472	0.129668	1.12973	2.27636	1	0.329169	0.886602	30.0063	0
E2	MT	1	0.1	1_0,1	MT_1_0,1	5	0.691299	0.753978	0.816242	1.40307	0.0626792	0.124942	0.71177	1	0.368211	0.969873	69.1251	0
E2	MT	1	0.1	1_0,1	MT_1_0,1	5	0.697769	0.717737	1.15478	3.27657	0.0199678	0.457011	2.5788	1	0.836977	2.37837	72.5871	0
E2	MT	1	0.1	1_0,1	MT_1_0,1	5	0.713094	0.798583	2.0996	3.20734	0.0854891	1.38651	2.49424	1	0.716294	1.3619	42.4621	0
E2	MT	1	0.1	1_0,1	MT_1_0,1	5	0.734888	0.740272	1.2372	1.66074	0.00538334	0.502314	0.925853	1	0.72297	1.08234	65.1718	0
E3	MT	1	0.1	1_0,1	MT_1_0,1	2	0.160965	0.518469	0.533889	2.10302	0.357504	0.372924	1.94205	0
E3	MT	1	0.1	1_0,1	MT_1_0,1	2	0.197076	0.567449	1.12833		0.370373	0.931257		0
E3	MT	1	0.1	1_0,1	MT_1_0,1	2	0.294737	0.90051	2.3963	3.21137	0.605773	2.10156	2.91663	0
E2	MT	1	0.1	1_0,1	MT_1_0,1	3	0.459731	0.477756	1.01128	1.04566	0.0180249	0.551548	0.585928	0
E3	MT	1	0.1	1_0,1	MT_1_0,1	4	0.493275	0.851531	1.11315	1.76252	0.358256	0.619873	1.26925	0
E3	MT	1	0.1	1_0,1	MT_1_0,1	4	0.497953	1.04184	2.44074	3.02309	0.543884	1.94279	2.52514	0
E3	MT	1	0.1	1_0,1	MT_1_0,1	4	0.501608	0.5149	2.66481	3.01599	0.0132915	2.16321	2.51438	0
E3	MT	1	0.1	1_0,1	MT_1_0,1	4	0.593421	0.890408	1.70444	3.08703	0.296987	1.11102	2.49361	0
E2	MT	1	0.5	1_0,5	MT_1_0,5	6	0.862592	1.04925	1.21506		0.186659	0.35247		1				1	6
E2	MT	1	0.5	1_0,5	MT_1_0,5	5	0.67921	0.804298	1.43141		0.125088	0.752202		1				1	5
E2	MT	1	0.5	1_0,5	MT_1_0,5	5	0.678018	0.740736	1.56067		0.0627184	0.882652		1				1	4
E2	MT	1	0.5	1_0,5	MT_1_0,5	4	0.538907	0.776292	1.15025		0.237385	0.611342		1				1	3
E2	MT	1	0.5	1_0,5	MT_1_0,5	3	0.315001	0.776281	1.50543		0.46128	1.19043		1				0
E2	MT	1	0.5	1_0,5	MT_1_0,5	3	0.354504	0.599337	1.07973		0.244833	0.725224		1				0
E2	MT	1	0.5	1_0,5	MT_1_0,5	3	0.388217	0.675975	0.855828		0.287758	0.46761		1				0
E2	MT	1	0.5	1_0,5	MT_1_0,5	4	0.50298	0.875015	1.13478		0.372035	0.631802		1				0
E2	MT	1	0.5	1_0,5	MT_1_0,5	4	0.523072	1.04124	1.33493		0.518173	0.811857		1				0
E2	MT	1	0.5	1_0,5	MT_1_0,5	5	0.684488	0.846246	1.40655		0.161757	0.722067		1				0
E2	MT	1	0.5	1_0,5	MT_1_0,5	5	0.726545	0.747009	1.33161		0.0204637	0.60507		1				0
E2	MT	1	0.5	1_0,5	MT_1_0,5	6	0.890686	1.18679	2.25925		0.296101	1.36857		1				0
E2	MT	1	0.5	1_0,5	MT_1_0,5	6	0.898859	1.0086	1.13933		0.109736	0.240466		1				0
E2	MT	1	0.5	1_0,5	MT_1_0,5	6	0.971565	1.15172	2.02541		0.180157	1.05384		1				0
E2	MT	1	0.5	1_0,5	MT_1_0,5	3	0.363528	0.764677	0.978089		0.401148	0.614561		0
E2	MT	2	0.0	2_0	MT_2_0	2	0.181322	0.59731	1.24675	1.96482	0.415988	1.06542	1.7835	1	0.667291	1.93862	98.6667	0
E2	MT	2	0.0	2_0	MT_2_0	2	0.180857	0.409162	0.559132	0.752426	0.228305	0.378274	0.571569	0
E2	MT	2	0.0	2_0	MT_2_0	3	0.321301	0.744577	0.925337	1.06214	0.423277	0.604036	0.740843	0
E2	MT	2	0.0	2_0	MT_2_0	3	0.343594	1.28146	1.51171	1.58982	0.937864	1.16812	1.24623	0
E2	MT	2	0.0	2_0	MT_2_0	3	0.35195	0.572424			0.220475			0
E2	MT	2	0.0	2_0	MT_2_0	3	0.372042	0.682284	0.700081	0.900636	0.310242	0.32804	0.528595	0
E2	MT	2	0.0	2_0	MT_2_0	3	0.388082	0.426687	0.502246	0.818662	0.0386052	0.114163	0.430579	0
E2	MT	2	0.0	2_0	MT_2_0	3	0.399796	0.459403	0.902655	0.938623	0.0596073	0.502859	0.538827	0
E2	MT	2	0.0	2_0	MT_2_0	4	0.489836	0.634045	0.708326	0.718937	0.144209	0.21849	0.229101	0
E2	MT	2	0.0	2_0	MT_2_0	4	0.54691	0.701243	0.458095	0.264596	0.154333	-0.0888148	-0.282314	0
E2	MT	2	0.0	2_0	MT_2_0	4	0.567002	0.698687			0.131686			0
E2	MT	2	0.0	2_0	MT_2_0	4	0.586242	0.692415			0.106173			0
E2	MT	2	0.0	2_0	MT_2_0	4	0.596288	0.603438			0.00715016			0
E2	MT	2	0.0	2_0	MT_2_0	5	0.666099	0.561157			-0.104942			0
E2	MT	2	0.0	2_0	MT_2_0	5	0.699642	0.705192			0.00554981			0
E2	MT	2	0.1	2_0,1	MT_2_0,1	4	0.473923	0.985527	1.55614	1.19972	0.511604	1.08222	0.7258	1	0.444237	0.945921	78.845	1	2
E2	MT	2	0.1	2_0,1	MT_2_0,1	2	0.300358	0.497503	1.48794	2.36901	0.197145	1.18758	2.06865	1	0.481849	0.873316	36.8641	1	1
E2	MT	2	0.1	2_0,1	MT_2_0,1	3	0.382391	0.835178	2.287	2.78069	0.452787	1.90461	2.3983	1	1.0413	2.09207	75.2355	0
E2	MT	2	0.1	2_0,1	MT_2_0,1	4	0.46463	0.495318	1.84106	2.04903	0.0306875	1.37642	1.5844	1	1.02058	2.0247	98.8128	0
E2	MT	2	0.1	2_0,1	MT_2_0,1	4	0.48425	0.534325	1.80462	3.29154	0.0500746	1.32037	2.80729	1	0.964446	1.04192	31.6543	0
E2	MT	2	0.1	2_0,1	MT_2_0,1	5	0.632045	1.32884	2.1933	2.5524	0.696797	1.56126	1.92035	1	0.881832	2.35217	92.1554	0
E2	MT	2	0.1	2_0,1	MT_2_0,1	6	0.878086	1.40318	1.95905	2.19124	0.525097	1.08096	1.31316	1	1.39484	1.74775	79.7609	0
E2	MT	2	0.1	2_0,1	MT_2_0,1	6	1.03485	1.06964	2.62537	2.84227	0.0347935	1.59053	1.80742	1	0.989242	1.30052	45.7565	0
E2	MT	2	0.1	2_0,1	MT_2_0,1	3	0.364386	0.879448	1.89311		0.515062	1.52873		0
E2	MT	2	0.1	2_0,1	MT_2_0,1	3	0.393542	1.00409	1.85667		0.610545	1.46313		0
E2	MT	2	0.1	2_0,1	MT_2_0,1	3	0.394471	0.520177	1.76471		0.125706	1.37023		0
E2	MT	2	0.1	2_0,1	MT_2_0,1	3	0.457517	1.1488			0.69128			0
E2	MT	2	0.1	2_0,1	MT_2_0,1	5	0.662694	0.954466	1.89311		0.291773	1.23042		0			#VALUE!
E2	MT	2	0.1	2_0,1	MT_2_0,1	5	0.689937	0.707399	2.20024		0.0174622	1.51031		0
E2	MT	2	0.1	2_0,1	MT_2_0,1	5	0.725524	0.646068	0.5865	0.527133	-0.0794555	-0.139023	-0.19839	0
E2	MT	2	0.5	2_0,5	MT_2_0,5	6	0.817897	0.846246	0.99396		0.0283483	0.176063		1				1	7
E3	MT	2	0.5	2_0,5	MT_2_0,5	3	0.365351	0.988776	1.11981	2.13677	0.623425	0.754464	1.77142	1	0.726296	1.96803	92.1031	1	6
E2	MT	2	0.5	2_0,5	MT_2_0,5	4	0.582496	0.764665	0.809796		0.182169	0.227299		1				1	6
E3	MT	2	0.5	2_0,5	MT_2_0,5	5	0.615643	1.13163	1.13944	1.327	0.515989	0.523801	0.711355	1	0.707778	1.01137	76.2147	1	3
E2	MT	2	0.5	2_0,5	MT_2_0,5	5	0.721414	0.816936	0.85527		0.0955217	0.133856		1				1	3
E2	MT	2	0.5	2_0,5	MT_2_0,5	6	0.814845	0.967593	1.30189		0.152749	0.487045		1				1	3
E2	MT	2	0.5	2_0,5	MT_2_0,5	4	0.516091	0.717505	0.896152		0.201414	0.380061		1				1	2
E2	MT	2	0.5	2_0,5	MT_2_0,5	5	0.675294	0.746196	1.00847		0.0709021	0.333176		1				1	2
E3	MT	2	0.5	2_0,5	MT_2_0,5	4	0.491667	0.967347	1.73556	1.80817	0.47568	1.24389	1.3165	1	1.16741	1.62451	89.8428	1	1
E2	MT	2	0.5	2_0,5	MT_2_0,5	4	0.525133	0.776281	1.008		0.251147	0.482869		1				1	1
E3	MT	2	0.5	2_0,5	MT_2_0,5	1	0.123699	0.435	0.451296	1.19112	0.311301	0.327597	1.06742	1		1.00213	84.1336	0
E3	MT	2	0.5	2_0,5	MT_2_0,5	2	0.297661	0.902041	1.64259	1.85258	0.60438	1.34493	1.55491	1	0.966481	1.71048	92.3298	0
E3	MT	2	0.5	2_0,5	MT_2_0,5	2	0.304094	0.861327	1.38389	1.87389	0.557233	1.0798	1.5698	1		2	106.73	0
E3	MT	2	0.5	2_0,5	MT_2_0,5	3	0.36345	1.01633	1.7286	2.05741	0.652876	1.36515	1.69396	1	1.42131	1.59278	77.4167	0
E3	MT	2	0.5	2_0,5	MT_2_0,5	3	0.382895	0.843673	1.10667	2.16874	0.460779	0.723772	1.78584	1	0.39463	2.11723	97.6249	0
E3	MT	2	0.5	2_0,5	MT_2_0,5	3	0.429825	0.970204	1.50444	1.8206	0.54038	1.07462	1.39078	1	0.374815	1.01403	55.6976	0
E3	MT	2	0.5	2_0,5	MT_2_0,5	3	0.443567	0.881633	1.36296	1.9627	0.438065	0.919396	1.51913	1		1.61936	82.5068	0
E3	MT	2	0.5	2_0,5	MT_2_0,5	4	0.467398	0.885204	1.05148	2.17762	0.417806	0.584084	1.71022	1	0.363333	2.37833	109.217	0
E3	MT	2	0.5	2_0,5	MT_2_0,5	4	0.483333	0.240903	1.80778	1.16679	-0.242431	1.32444	0.683452	1	0.996481	1.08526	93.0126	0
E3	MT	2	0.5	2_0,5	MT_2_0,5	4	0.488304	0.902755	1.40556	1.70444	0.414451	0.917251	1.21614	1	0.782593	1.55488	91.2255	0
E3	MT	2	0.5	2_0,5	MT_2_0,5	4	0.502778	1.18367	1.5963	1.63055	0.680896	1.09352	1.12777	1	0.526852	0.886856	54.39	0
E3	MT	2	0.5	2_0,5	MT_2_0,5	4	0.509357	0.867449	1.0337	1.94139	0.358092	0.524347	1.43203	1		1.1151	57.4382	0
E3	MT	2	0.5	2_0,5	MT_2_0,5	4	0.511696	1.12449	1.24463	1.27371	0.612794	0.732934	0.762016	1	1.00907	1.02078	80.1422	0
E3	MT	2	0.5	2_0,5	MT_2_0,5	4	0.514327	1.00214	1.46519	1.62558	0.487815	0.950858	1.11125	1	0.824074	0.942451	57.9764	0
E3	MT	2	0.5	2_0,5	MT_2_0,5	4	0.567544	1.14388	1.5643	2.65	0.576334	0.996755	2.08246	1	1.38668	2.07963	78.4766	0
E3	MT	2	0.5	2_0,5	MT_2_0,5	4	0.605702	1.12041	1.36481	1.45631	0.514706	0.759113	0.850604	1	0.697222	1.04174	71.5331	0
E3	MT	2	0.5	2_0,5	MT_2_0,5	5	0.615643	1.12857	1.26722	1.43606	0.512928	0.651579	0.820414	1	0.444074	0.928419	64.6506	0
E3	MT	2	0.5	2_0,5	MT_2_0,5	5	0.617544	1.22449	1.35185	1.39449	0.606946	0.734308	0.77695	1	1.09944	0.872114	62.5398	0
E3	MT	2	0.5	2_0,5	MT_2_0,5	5	0.63845	1.07245	2.23704	2.39627	0.433999	1.59859	1.75782	1	1.09389	1.6508	68.8904	0
E3	MT	2	0.5	2_0,5	MT_2_0,5	6	1.22149	1.45204	1.87963	2.37833	0.23055	0.658138	1.15684	1	1.54963	1.9627	82.5243	0
E3	MT	2	0.5	2_0,5	MT_2_0,5	2	0.216374	0.853367	0.907778	1.26767	0.636993	0.691404	1.0513	0
E2	MT	2	0.5	2_0,5	MT_2_0,5	2	0.25132	0.481863	1.00558		0.230544	0.754256		0
E3	MT	2	0.5	2_0,5	MT_2_0,5	2	0.280409	0.689694	0.714259	3.24689	0.409285	0.43385	2.96648	0
E3	MT	2	0.5	2_0,5	MT_2_0,5	2	0.301608	0.927143	1.37907	1.52824	0.625535	1.07747	1.22663	0
E2	MT	2	0.5	2_0,5	MT_2_0,5	2	0.309041	0.609711	1.40177		0.300669	1.09273		0
E3	MT	2	0.5	2_0,5	MT_2_0,5	2	0.309503	0.719796	1.23296		0.410293	0.92346		0
E3	MT	2	0.5	2_0,5	MT_2_0,5	3	0.402924	1.05306	1.8013	1.82362	0.650137	1.39837	1.4207	0
E3	MT	2	0.5	2_0,5	MT_2_0,5	3	0.423684	0.954796	1.91481	2.07265	0.531112	1.49113	1.64896	0
E2	MT	2	0.5	2_0,5	MT_2_0,5	3	0.429082	0.978743	1.12171		0.549661	0.692626		0
E2	MT	2	0.5	2_0,5	MT_2_0,5	4	0.463817	0.703729	1.15817		0.239912	0.694349		0
E2	MT	2	0.5	2_0,5	MT_2_0,5	4	0.488308	0.689163	0.771667		0.200855	0.283359		0
E2	MT	2	0.5	2_0,5	MT_2_0,5	4	0.580964	0.747357	0.895415		0.166394	0.314451		0
E3	MT	2	0.5	2_0,5	MT_2_0,5	5	0.69152	1.27653	1.96667	2.1865	0.58501	1.27515	1.49498	0
E2	MT	2	0.5	2_0,5	MT_2_0,5	6	0.778648	0.814845	0.900387		0.0361969	0.121739		0
E2	MT	2	0.5	2_0,5	MT_2_0,5	6	0.828552	0.926165	1.00204		0.0976131	0.173492		0
E2	MT	3	0.0	3_0	MT_3_0	4	0.609014	1.06283	1.53705	2.04154	0.453816	0.928033	1.43253	1	0.666548	1.98728	97.3419	1	4
E2	MT	3	0.0	3_0	MT_3_0	5	0.692066	1.32283	1.42365	1.7942	0.630767	0.731586	1.10214	1	0.862173	1.00917	56.2461	1	3
E2	MT	3	0.0	3_0	MT_3_0	5	0.632478	0.907513	1.46229	2.99214	0.275036	0.829807	2.35966	1	1.04001	2.03219	67.9174	1	1
E2	MT	3	0.0	3_0	MT_3_0	2	0.232896	0.455644	1.07618	2.97156	0.222749	0.84328	2.73866	1	1.59132	2.52058	84.8237	0
E2	MT	3	0.0	3_0	MT_3_0	4	0.472413	0.562404	0.730175	0.983533	0.0899916	0.257763	0.51112	1	0.31432	0.518713	52.7397	0
E2	MT	3	0.0	3_0	MT_3_0	4	0.476594	1.35825	1.49453	3.23728	0.881655	1.01794	2.76068	1	1.30678	2.78069	85.896	0
E2	MT	3	0.0	3_0	MT_3_0	4	0.51558	0.566268	1.1966	1.24888	0.0506881	0.681019	0.733297	1	0.844389	1.2238	97.9922	0
E2	MT	3	0.0	3_0	MT_3_0	4	0.518985	0.566268	0.58945	0.59768	0.0472827	0.0704648	0.0786945	1	0.331347	0.444424	74.3582	0
E2	MT	3	0.0	3_0	MT_3_0	6	0.806572	0.821814	1.18619	1.59225	0.0152419	0.379615	0.785681	1	0.320109	0.610778	38.3594	0
E2	MT	3	0.0	3_0	MT_3_0	3	0.390173	0.825643	1.42513		0.43547	1.03495		0
E2	MT	3	0.0	3_0	MT_3_0	4	0.548728	0.778588	0.866848	2.09019	0.229859	0.31812	1.54147	0
E2	MT	3	0.0	3_0	MT_3_0	5	0.636301	0.743263	0.89324	0.911677	0.106963	0.25694	0.275376	0
E2	MT	3	0.0	3_0	MT_3_0	5	0.641467	0.728308	0.783075	1.80809	0.0868405	0.141608	1.16662	0
E2	MT	3	0.0	3_0	MT_3_0	5	0.64572	0.900051	1.09318	1.72867	0.254331	0.447461	1.08295	0
E2	MT	3	0.0	3_0	MT_3_0	5	0.733186	0.740504	1.01301	1.80651	0.00731836	0.279828	1.07333	0
E2	MT	3	0.1	3_0,1	MT_3_0,1	1	0.147591	0.674991	2.57505	3.36826	0.527401	2.42746	3.22067	1	1.0092	1.96295	58.2778	0
E2	MT	3	0.1	3_0,1	MT_3_0,1	2	0.171797	0.664737	1.21499	1.57317	0.49294	1.0432	1.40137	1	0.581294	1.23297	78.3752	0
E2	MT	3	0.1	3_0,1	MT_3_0,1	2	0.290858	1.46348	1.55561	2.2979	1.17262	1.26475	2.00705	1	0.390422	0.808757	35.1954	0
E2	MT	3	0.1	3_0,1	MT_3_0,1	3	0.313639	0.582878	1.3814	2.32784	0.26924	1.06776	2.01421	1	0.515344	1.54716	66.463	0
E2	MT	3	0.1	3_0,1	MT_3_0,1	3	0.341904	0.602277	0.794204	0.954341	0.260373	0.452301	0.612438	1	0.321013	0.731662	76.6667	0
E2	MT	3	0.1	3_0,1	MT_3_0,1	3	0.423463	0.709606	1.24623	1.81699	0.286143	0.822763	1.39353	1	0.34843	0.65232	35.9011	0
E2	MT	3	0.1	3_0,1	MT_3_0,1	4	0.488907	0.762302	1.02395	2.4869	0.273395	0.535039	1.99799	1	0.683757	1.03612	41.6629	0
E2	MT	3	0.1	3_0,1	MT_3_0,1	5	0.643453	0.862934	1.59038	3.34201	0.219481	0.946929	2.69856	1	0.651223	1.57597	47.1565	0
E2	MT	3	0.1	3_0,1	MT_3_0,1	5	0.683978	0.788709	1.24449	1.39484	0.104732	0.560513	0.710858	1	0.945688	1.37163	98.3365	0
E2	MT	3	0.1	3_0,1	MT_3_0,1	5	0.717066	0.85544	0.867083	0.897898	0.138374	0.150017	0.180832	1	0.529238	0.795284	88.5718	0
E2	MT	3	0.1	3_0,1	MT_3_0,1	5	0.623021	0.763039			0.140018			0
E2	MT	3	0.1	3_0,1	MT_3_0,1	5	0.674272	0.879777			0.205505			0
E2	MT	3	0.1	3_0,1	MT_3_0,1	5	0.710369	1.30561			0.595241			0
E2	MT	3	0.1	3_0,1	MT_3_0,1	6	0.812872	0.504937	0.435537		-0.307936	-0.377335		0
E2	MT	3	0.1	3_0,1	MT_3_0,1	6	0.837562	0.596817	0.589633		-0.240744	-0.247928		0
E2	MT	3	0.5	3_0,5	MT_3_0,5	4	0.484761	0.655128	0.975707	1.23006	0.170368	0.490946	0.745302	1	0.346538	0.965195	78.4671	1	3
E2	MT	3	0.5	3_0,5	MT_3_0,5	3	0.406096	1.0568	1.45584	1.58578	0.650705	1.04974	1.17968	1	0.871647	1.37126	86.4722	1	2
E2	MT	3	0.5	3_0,5	MT_3_0,5	3	0.335433	0.823905	2.08608	2.67867	0.488472	1.75064	2.34323	1	0.34548	0.954903	35.6484	0
E2	MT	3	0.5	3_0,5	MT_3_0,5	3	0.365401	0.719363	1.11933	2.51665	0.353962	0.75393	2.15125	1	0.241888	0.574476	22.827	0
E2	MT	3	0.5	3_0,5	MT_3_0,5	3	0.382088	0.769079	1.60395	3.0027	0.386991	1.22186	2.62061	1	0.701024	1.46557	48.8084	0
E2	MT	3	0.5	3_0,5	MT_3_0,5	3	0.412566	0.797189	2.13765	2.81368	0.384623	1.72508	2.40112	1	1.02778	2.41766	85.9253	0
E2	MT	3	0.5	3_0,5	MT_3_0,5	4	0.505364	0.682774	1.67455	2.67687	0.17741	1.16919	2.1715	1	0.207236	0.756175	28.2485	0
E2	MT	3	0.5	3_0,5	MT_3_0,5	4	0.532777	0.716576	0.99591	1.32871	0.183799	0.463133	0.795936	1	0.346538	0.951534	71.6132	0
E2	MT	3	0.5	3_0,5	MT_3_0,5	4	0.557466	0.630271	1.6388	1.86679	0.0728043	1.08134	1.30932	1	1.18393	1.77582	95.1273	0
E2	MT	3	0.5	3_0,5	MT_3_0,5	4	0.589137	0.64177	1.57407	2.17822	0.0526335	0.984934	1.58908	1	0.225091	0.483533	22.1986	0
E2	MT	3	0.5	3_0,5	MT_3_0,5	4	0.592712	0.837728	1.79086	2.49145	0.245016	1.19815	1.89874	1	0.189832	0.311751	12.5129	0
E2	MT	3	0.5	3_0,5	MT_3_0,5	4	0.589818	0.713904	1.61835	1.79298	0.124086	1.02854	1.20316	0
E2	MT	3	0.5	3_0,5	MT_3_0,5	5	0.671548	0.785225	0.844389		0.113677	0.172841		0
E2	MT	3	0.5	3_0,5	MT_3_0,5	5	0.683807	0.789406	1.34643		0.105599	0.662627		0
E2	MT	3	0.5	3_0,5	MT_3_0,5	6	0.91197	0.787548						0

## Sheet: S1_B_E4
ID	Genotype	Explant	Region	ZT (mg/L)	Explant size factor	Genotype_Region	Region_Explant size factor	Explant area_T0w	Explant area_T1w	Explant area_T2w	Explant area_T3w	Explant growth Tw3-Tw0	Callus formation (YES/NO)	Callus emergence (day)	Callus area_T3w	Callus Area Ratio	Primordia formation (YES/NO)	Primordia emergence (day)	Shoot emergence (day)	Number of primordia_T5w	Number of shoots_TXw	Shoots/primordia
1	MM	1	A	1	1	MM_A	A_1	0.0425881	0.237705	0.171653	0.493061	0.450473	1	21	0.0501224	0.101656	1	21	27	15	9	0.6
2	MM	1	B	1	4	MM_B	B_4	0.398675	0.621556	1.29007	1.21845	0.819774	1	20	0.819592	0.672652	1	26	31	10	7	0.7
3	MM	1	C	1	3	MM_C	C_3	0.297	0.314963	0.922624	1.28784	0.990836	1	17	0.452082	0.35104	1	28	34	14	12	0.857143
4	MM	2	A	1	2	MM_A	A_2	0.140286	0.0890303	0.00574077	0.338612	0.198326	1	19	0.0669388	0.197686	1	20	26	18	14	0.777778
5	MM	2	B	1	2	MM_B	B_2	0.141751	0.261946	0.605456	0.933388	0.791637	1	21	0.228735	0.245059	1	24	29	11	9	0.818182
6	MM	2	C	1	3	MM_C	C_3	0.343739	0.573247	1.09806	1.26922	0.925485	1	20	0.560653	0.441729	1	29	33	8	6	0.75
7	MM	3	A	1	2	MM_A	A_2	0.144698	0.255494	0.811018	0.625633	0.480934	0
8	MM	3	B	1	4	MM_B	B_4	0.378968	0.566446	1.49421	1.49094	1.11197	1	16	0.249469	0.167324	1	26	31	7	6	0.857143
9	MM	3	C	1	1	MM_C	C_1	0.123823	0.258633	1.04421	1.0449	0.921075	1	18	0.221061	0.211562	1	23	29	9	6	0.666667
10	MM	4	A	1	2	MM_A	A_2	0.153697	0.302407	0.873596	0.927184	0.773486	1	20	0.274776	0.296355	0
11	MM	4	B	1	3	MM_B	B_3	0.282176	0.440879	1.74131	1.98531	1.70313	1	19	0.836408	0.421299	1	21	27	6	6	1
12	MM	4	C	1	4	MM_C	C_4	0.448204	0.698814	1.30683	1.39102	0.942817	1	18	0.273633	0.196714	1	28	35	17	12	0.705882
13	MM	5	A	1	2	MM_A	A_2	0.200558	0.421521	0.940096	0.875265	0.674707	0
14	MM	5	B	1	4	MM_B	B_4	0.425009	0.652075	2.05919	2.14531	1.7203	1	16	0.826939	0.385464	1	30	36	4	4	1
15	MM	5	C	1	5	MM_C	C_5	0.595221	0.741193	1.68658	1.80571	1.21049	1	17	0.411429	0.227848	1	25	31	14	11	0.785714
16	MM	6	A	1	3	MM_A	A_3	0.296652	0.384025	1.00464	1.00457	0.70792	1		0.255837	0.254673	1			2	2	1
17	MM	6	B	1	3	MM_B	B_3	0.338333	0.639344	1.92013	2.17469	1.83636	1	16	0.557714	0.256456	1	27	33	10	6	0.6
18	MM	6	C	1	4	MM_C	C_4	0.387339	0.658005	1.54609	1.54922	1.16189	1	20	0.469714	0.303193	1	23	30	19	13	0.684211
19	MM	7	A	1	2	MM_A	A_2	0.206836	0.328392	0.433054	0.47951	0.272674	1	18	0.278531	0.580865	1	27	33	9	8	0.888889
20	MM	7	B	1	4	MM_B	B_4	0.40722	0.638472	0.900874	1.16457	0.757351	1	19	0.470041	0.403617	1	29	35	5	5	1
21	MM	7	C	1	3	MM_C	C_3	0.34339	0.590164	1.04065	1.25224	0.908855	1	21	0.109224	0.0872229	1	24	30	10	8	0.8
22	MM	8	A	1	3	MM_A	A_3	0.266481	0.437914	0.591193	0.586122	0.319642	1	18	0.468082	0.798607	0
23	MM	8	B	1	2	MM_B	B_2	0.225323	0.352285	0.513995	0.542367	0.317045	1	19	0.0370612	0.0683323	1	28	33	11	8	0.727273
24	MM	8	C	1	4	MM_C	C_4	0.467736	0.679805	1.46033	1.61241	1.14467	1	16	0.109649	0.0680032	1	25	31	15	11	0.733333
25	MM	9	A	1	1	MM_A	A_1	0.0964074	0.195675	0.779283	1.05959	0.963184	1	20	0.411429	0.38829	1	21	27	34	22	0.647059
26	MM	9	B	1	2	MM_B	B_2	0.131339	0.244506	0.630237	0.613224	0.481885	1	21	0.364082	0.593717	1	25	32	19	15	0.789474
27	MM	9	C	1	2	MM_C	C_2	0.20143	0.314266	0.622749	0.597714	0.396284	1	16	0.239184	0.400164	1	22	29	20	15	0.75
28	MM	10	A	1	1	MM_A	A_1	0.114946	0.227764	0.717062	0.834286	0.71934	1	18	0.306776	0.36771	1	26	33	9	8	0.888889
29	MM	10	B	1	2	MM_B	B_2	0.185385	0.296826	1.14887	1.21682	1.03143	1	21	0.382041	0.313968	1	32	40	8	8	1
30	MM	10	C	1	3	MM_C	C_3	0.282002	0.447506	1.55161	1.67673	1.39473	1	18			1	26	32	12	10	0.833333
31	MM	11	A	1	1	MM_A	A_1	0.0817928	0.193233	0.385987	0.723265	0.641472	0
32	MM	11	B	1	3	MM_B	B_3	0.294559	0.422044	1.54002	1.87265	1.57809	0		0.405224	0.216391
33	MM	11	C	1	4	MM_C	C_4	0.467736	0.673003	1.3309	1.76816	1.30043	1	19			1	26	32	8	6	0.75
34	MM	12	A	1	1	MM_A	A_1	0.106645	0.188873	0.571581	0.749061	0.642417	0
35	MM	12	B	1	3	MM_B	B_3	0.293687	0.420474	1.1708	1.56016	1.26648	0		0.468571	0.300335
36	MM	12	C	1	5	MM_C	C_5	0.536972	0.727241	2.49064	2.37878	1.8418	1	18	0.213714	0.0898421	1	27	33	10	7	0.7
37	MM	1	A	2	4	MM_A	A_4	0.368852	0.824206	0.967909	0.85502	0.486168	0
38	MM	1	B	2	3	MM_B	B_3	0.343565	0.506767	0.691032	1.23902	0.895456	1	20	0.282122	0.227698	1	25	31	7	6	0.857143
39	MM	1	C	2	5	MM_C	C_5	0.521102	0.646376	1.08914	1.31184	0.790735	1	19	0.209306	0.159552	1	29	33	4	4	1
40	MM	2	A	2	4	MM_A	A_4	0.416638	0.400105	0.929399	1.06073	0.644097	0
41	MM	2	B	2	6	MM_B	B_6	0.796303	1.10691	1.58656	1.89061	1.09431	1	18	0.393633	0.208204	0
42	MM	2	C	2	4	MM_C	C_4	0.458668	0.645971	0.633981	0.757878	0.29921	1	19	0.189878	0.250539	1	28	33	9	8	0.888889
43	MM	3	A	2	2	MM_A	A_2	0.231427	0.364318	0.5509	0.450939	0.219512	1	20	0.48751	1.0811	0
44	MM	3	B	2	3	MM_B	B_3	0.315312	0.472968	1.34284	1.68	1.36469	1	17			1	25	32	4	4	1
45	MM	3	C	2	4	MM_C	C_4	0.408092	0.49285	0.831342	1.07494	0.666847	1	18	0.170776	0.15887	1	31	37	5	5	1
46	MM	4	A	2	3	MM_A	A_3	0.25497	0.501918	0.512391	0.466122	0.211152	1	19	0.433633	0.930298	0
47	MM	4	B	2	4	MM_B	B_4	0.42309	0.619114	1.20218	1.68163	1.25854	1	17			0
48	MM	4	C	2	6	MM_C	C_6	0.63917	0.843216	1.68943	2.19592	1.55675	1	18	0.35102	0.159851	1	26	32	5	5	1
49	MM	5	A	2	2	MM_A	A_2	0.22759	0.370771	0.901765	0.834776	0.607186	1	19	0.155184	0.185899	1	34	40	3	3	1
50	MM	5	B	2	2	MM_B	B_2	0.232299	0.328043	0.592262	0.804735	0.572436	1	20	0.196571	0.244269	0
51	MM	5	C	2	3	MM_C	C_3	0.346006	0.512731	1.33428	1.34449	0.998484	1	18	0.237388	0.176563	1	35	41	4	4	1
52	MM	6	A	2	2	MM_A	A_2	0.154412	0.222707	0.362988	0.408327	0.253914	1	17	0.0615837	0.15082	1	27	33	2	2	1
53	MM	6	B	2	4	MM_B	B_4	0.400244	0.502442	1.16331	1.47069	1.07045	1	16	0.170939	0.11623	1	29	35	2	2	1
54	MM	6	C	2	4	MM_C	C_4	0.436693	0.609522	1.51132	1.59282	1.15612	0
55	MM	7	A	2	1	MM_A	A_1	0.0584932	0.196024	0.315921	0.42449	0.365997	1	20	0.12911	0.304154	1	34	40	2	2	1
56	MM	7	B	2	2	MM_B	B_2	0.178409	0.300488	0.761277	0.979755	0.801346	1	21	0.417306	0.425929	1	19	25	16	14	0.875
57	MM	7	C	2	1	MM_C	C_1	0.108493	0.224102	0.962738	1.21616	1.10767	1	18	0.276735	0.227547	1	22	27	10	9	0.9
58	MM	8	A	2	1	MM_A	A_1	0.0647715	0.189222	0.459618	0.419592	0.35482	1	17	0.143086	0.341012	1	27	34	13	9	0.692308
59	MM	8	B	2	1	MM_B	B_1	0.067963	0.159121	0.470494	0.588571	0.520608	1	20	0.110269	0.187351	1	29	34	15	10	0.666667
60	MM	8	C	2	2	MM_C	C_2	0.14925	0.153959	1.12747	1.42694	1.27769	1	21	0.38449	0.269451	1	23	30	11	10	0.909091
61	MM	9	A	2		MM_A
62	MM	9	B	2		MM_B
63	MM	9	C	2		MM_C
64	MM	10	A	2		MM_A
65	MM	10	B	2		MM_B
66	MM	10	C	2		MM_C
67	MM	11	A	2		MM_A
68	MM	11	B	2		MM_B
69	MM	11	C	2		MM_C
70	MM	12	A	2		MM_A
71	MM	12	B	2		MM_B
72	MM	12	C	2		MM_C
73	BGV007927	1	A	1	1	BGV007927_A	A_1	0.118989	0.118989	0.203915	0.207207	0.0882187	0
74	BGV007927	1	B	1	3	BGV007927_B	B_3	0.287214	0.288127	0.812024	1.1853	0.898089	0
75	BGV007927	1	C	1	3	BGV007927_C	C_3	0.303745	0.31937	0.921518	1.25985	0.956103	1	20	0.460419	0.365456	0
76	BGV007927	2	A	1	1	BGV007927_A	A_1	0.102824	0.162214	0.175618	0.199435	0.0966108	0
77	BGV007927	2	B	1	1	BGV007927_B	B_1	0.0828817	0.112446	0.281532	0.391804	0.308922	0
78	BGV007927	2	C	1	1	BGV007927_C	C_1	0.0690748	0.0869634	0.203665	0.341412	0.272337	1	19	0.305907	0.896004	1	28	33	3	3	1
79	BGV007927	3	A	1	1	BGV007927_A	A_1	0.0750598	0.142844	0.19508	0.213037	0.137977	0
80	BGV007927	3	B	1	1	BGV007927_B	B_1	0.0810115	0.152781	0.209979	0.232468	0.151456	0	19	0.225706	0.970913
81	BGV007927	3	C	1	3	BGV007927_C	C_3	0.301514	0.304866	0.878032	1.08974	0.788223	0	20	0.476182	0.43697
82	BGV007927	4	A	1	1	BGV007927_A	A_1	0.0595697	0.0712786	0.699411	1.08143	1.02186	0
83	BGV007927	4	B	1	1	BGV007927_B	B_1	0.111546	0.143952	0.247228	0.316905	0.205359	1	17	0.0670882	0.211698	0
84	BGV007927	4	C	1	1	BGV007927_C	C_1	0.117817	0.130916	0.170963	0.239357	0.12154	1	20	0.814828	3.40424	1	25	31	3	3	1
85	BGV007927	5	A	1	1	BGV007927_A	A_1	0.127672	0.131745	0.321899	0.685215	0.557543	0	20	0.0934869	0.136435
86	BGV007927	5	B	1	2	BGV007927_B	B_2	0.239363	0.298187	0.829695	1.36442	1.12506	0	16	0.12044	0.0882717
87	BGV007927	5	C	1	4	BGV007927_C	C_4	0.404622	0.375954	0.99948	1.31955	0.914933	0	21	0.306253	0.232088
88	BGV007927	6	A	1	1	BGV007927_A	A_1	0.0706295	0.132729	1.69629	1.90249	1.83186	0	18	0.355448	0.186833
89	BGV007927	6	B	1	2	BGV007927_B	B_2	0.211315	0.22958	1.12335	1.51351	1.3022	1	18	0.155205	0.102546	1	29	34	1	1	1
90	BGV007927	6	C	1	1	BGV007927_C	C_1	0.103729	0.122805	1.00953	1.12295	1.01922	0	19	0.282695	0.251744
91	BGV007927	7	A	1	1	BGV007927_A	A_1	0.093645	0.102215	0.67429	0.750751	0.657106	0
92	BGV007927	7	B	1	1	BGV007927_B	B_1	0.0763454	0.0789801	0.836105	1.28193	1.20558	0
93	BGV007927	7	C	1	1	BGV007927_C	C_1	0.0702789	0.143607	0.605856	1.00088	0.930604	0				1	24	29	4	4	1
94	BGV007927	8	A	1	1	BGV007927_A	A_1	0.0624861	0.0835019	0.568627	0.65887	0.596384	0
95	BGV007927	8	B	1	1	BGV007927_B	B_1	0.0324143	0.0427958	0.435378	0.473415	0.441	0
96	BGV007927	8	C	1	2	BGV007927_C	C_2	0.228048	0.348092	0.849965	1.08196	0.853917	1	20	0.246146	0.227499	1	26	32	3	3	1
97	BGV007927	9	A	1	1	BGV007927_A	A_1	0.0840649	0.0861992	0.341303	0.352941	0.268876	0				1	29	35	8	5	0.625
98	BGV007927	9	B	1	1	BGV007927_B	B_1	0.128435	0.148749	0.296258	0.293941	0.165506	0
99	BGV007927	9	C	1	3	BGV007927_C	C_3	0.241275	0.381584	1.03812	1.66773	1.42645	0
100	BGV007927	10	A	1	1	BGV007927_A	A_1	0.0815777	0.186164	0.190922	0.320438	0.23886	0
101	BGV007927	10	B	1	1	BGV007927_B	B_1	0.106645	0.141126	0.564449	0.691751	0.585105	0
102	BGV007927	10	C	1	1	BGV007927_C	C_1	0.0678247	0.0700954	0.573458	0.616146	0.548321	1	18	0.554824	0.900476	1	26	32	8	4	0.5
103	BGV007927	11	A	1	4	BGV007927_A	A_4	0.430279	0.439504
104	BGV007927	11	B	1	2	BGV007927_B	B_2	0.145514	0.236832	0.465003	0.579933	0.434419	0
105	BGV007927	11	C	1	3	BGV007927_C	C_3	0.242869	0.51355	1.02841	1.20385	0.960982	1		0.670362	0.556848	1	25		12	9	0.75
106	BGV007927	12	A	1	2	BGV007927_A	A_2	0.168446	0.497748	0.511927	0.532591	0.364145	0
107	BGV007927	12	B	1	2	BGV007927_B	B_2	0.147777	0.283302	0.520444	0.625508	0.477731	0
108	BGV007927	12	C	1	1	BGV007927_C	C_1	0.0946454	0.285401	0.920132	0.893305	0.79866	0
109	BGV007927	1	A	2	2	BGV007927_A	A_2	0.229004	0.103149	0.968988	0.806925	0.577921	0
110	BGV007927	1	B	2	3	BGV007927_B	B_3	0.316972	0.210592	0.851178	1.22205	0.905073	1	19	0.675559	0.55281	0
111	BGV007927	1	C	2	3	BGV007927_C	C_3	0.248473	0.333705	1.12578	1.39357	1.1451	1	20	0.494024	0.354502	0
112	BGV007927	2	A	2	1	BGV007927_A	A_1	0.0891698	0.1651	0.868503	1.17594	1.08677	0
113	BGV007927	2	B	2	1	BGV007927_B	B_1	0.107841	0.285019	1.49688	1.95019	1.84234	1	18	0.0934869	0.0479375	0
114	BGV007927	2	C	2	3	BGV007927_C	C_3	0.240478	0.32834	1.40835	1.92192	1.68144	1	18	0.648363	0.337351	0
115	BGV007927	3	A	2	2	BGV007927_A	A_2	0.166698	0.203665	1.00797	1.23088	1.06418	0
116	BGV007927	3	B	2	1	BGV007927_B	B_1	0.0985817	0.166889	0.990644	1.47659	1.37801	0
117	BGV007927	3	C	2	1	BGV007927_C	C_1	0.0908526	0.136355	1.21622	1.29535	1.2045	1	21	0.304001	0.234686	0
118	BGV007927	4	A	2	1	BGV007927_A	A_1	0.0769752	0.0986135	1.42637	1.93605	1.85908	0
119	BGV007927	4	B	2	1	BGV007927_B	B_1	0.0841434	0.147137	1.2545	1.66278	1.57864	0
120	BGV007927	4	C	2	2	BGV007927_C	C_2	0.139697	0.157443	1.17169	1.49179	1.35209	0
121	BGV007927	5	A	2	3	BGV007927_A	A_3	0.264218	0.280478	1.40419	1.62445	1.36023	1	18	0.501299	0.308597	0
122	BGV007927	5	B	2	1	BGV007927_B	B_1	0.0662629	0.0935115	1.96985	2.56492	2.49865	1	21	0.542699	0.211585	0
123	BGV007927	5	C	2	2	BGV007927_C	C_2	0.163187	0.195324	1.12058	1.57393	1.41074	0
124	BGV007927	6	A	2	1	BGV007927_A	A_1	0.107936	0.186355	0.4851	0.708179	0.600243	1	19	0.190196	0.26857	1	28	33	7	5	0.714286
125	BGV007927	6	B	2	3	BGV007927_B	B_3	0.24239	0.250286	1.54106	0.470412	0.228021	0
126	BGV007927	6	C	2	1	BGV007927_C	C_1	0.0935139	0.100954	1.36036	1.19431	1.1008	0
127	BGV007927	7	A	2	2	BGV007927_A	A_2	0.193944	0.372805	0.739778	1.03409	0.840149	0
128	BGV007927	7	B	2	1	BGV007927_B	B_1	0.127841	0.264027	0.599099	0.713478	0.585638	0
129	BGV007927	7	C	2	4	BGV007927_C	C_4	0.363825	0.585305	0.497574	1.10458	0.74075	1	20	0.751776	0.680601	1	28	33	4	4	1
130	BGV007927	8	A	2	3	BGV007927_A	A_3	0.257849	0.505153	0.68659	0.387917	0.130069	0
131	BGV007927	8	B	2	2	BGV007927_B	B_2	0.170359	0.461737	0.241164	1.2731	1.10274	0
132	BGV007927	8	C	2	6	BGV007927_C	C_6	0.60494	0.616146	0.807538	0.808732	0.203792	1	17	0.601074	0.74323	1	24	30	4	3	0.75
133	BGV007927	9	A	2	3	BGV007927_A	A_3	0.245578	0.375286	0.40246	0.459813	0.214235	1	17	0.220163	0.47881	1	29	35	7	5	0.714286
134	BGV007927	9	B	2	1	BGV007927_B	B_1	0.0998247	0.492271	0.418572	0.779544	0.67972	0
135	BGV007927	9	C	2	1	BGV007927_C	C_1	0.123458	0.359256	0.568261	0.587529	0.464071	0
136	BGV007927	10	A	2	2	BGV007927_A	A_2	0.181036	0.312312	0.351718	0.467256	0.28622	0
137	BGV007927	10	B	2	2	BGV007927_B	B_2	0.208593	0.256107	0.345498	1.20403	0.995434	0
138	BGV007927	10	C	2	4	BGV007927_C	C_4	0.446947	0.485578	0.532744	1.29306	0.846111	1	18	0.375368	0.290295	1	28	32	8	6	0.75
139	BGV007927	11	A	2	3	BGV007927_A	A_3	0.26741	0.283588	0.908004	0.948949	0.681539	0
140	BGV007927	11	B	2	2	BGV007927_B	B_2	0.218327	0.493243	0.51687	0.976145	0.757818	1	20	0.895895	0.917788	0
141	BGV007927	11	C	2	4	BGV007927_C	C_4	0.366853	0.402767	0.460326	0.776541	0.409689	0
142	BGV007927	12	A	2	1	BGV007927_A	A_1	0.0887541	0.255024	0.289027	0.812224	0.72347	0
143	BGV007927	12	B	2	1	BGV007927_B	B_1	0.025172	0.22077	0.229771	0.983042	0.95787	1		0.208211	0.211802	0
144	BGV007927	12	C	2	1	BGV007927_C	C_1	0.0895328	0.250957	0.345038	0.54743	0.457897	0
145	MT	1	A	1	3	MT_A	A_3	0.260666	0.64098	0.665438	1.53658	1.27591	1	15	0.606008	0.394387	0
146	MT	1	B	1	2	MT_B	B_2	0.172555	0.413352	0.902151	2.41352	2.24096	1	20	1.05043	0.43523	0
147	MT	1	C	1	2	MT_C	C_2	0.222988	0.402699	0.554992	0.953082	0.730094	1	18	0.662134	0.69473	0
148	MT	2	A	1	1	MT_A	A_1	0.123369	0.321555	0.370046	0.738966	0.615597	1	16	0.413755	0.559911	0
149	MT	2	B	1	1	MT_B	B_1	0.0772907	0.217507	0.170968	0.329026	0.251735	0
150	MT	2	C	1	2	MT_C	C_2	0.176367	0.963956	1.37911	2.48509	2.30872	1	14	1.44585	0.58181	1	16	23	3	3	1
151	MT	3	A	1	2	MT_A	A_2	0.220642	0.348189	0.378034	0.347515	0.126873	0
152	MT	3	B	1	4	MT_B	B_4	0.373112	0.966974	1.56528	2.49901	2.12589	1	18	1.72174	0.68897	0
153	MT	3	C	1	3	MT_C	C_3	0.310805	0.976918	1.38602	2.52485	2.21405	1	16	1.27542	0.505145	0
154	MT	4	A	1	4	MT_A	A_4	0.380883	0.607955	0.643318	0.4666	0.0857178	0
155	MT	4	B	1	4	MT_B	B_4	0.469579	0.905185	1.62826	2.85885	2.38927	1	19	1.59051	0.556348	0
156	MT	4	C	1	2	MT_C	C_2	0.17798	0.280007	0.428418	0.442744	0.264764	0				1	19	25	3	3	1
157	MT	5	A	1	2	MT_A	A_2	0.229732	0.372159	0.313978	0.419181	0.18945	0
158	MT	5	B	1	2	MT_B	B_2	0.189855	0.261541	0.216897	0.233797	0.0439424	0
159	MT	5	C	1	4	MT_C	C_4	0.393344	0.896484	1.26313	2.24453	1.85119	1	15	0.483636	0.215473	0
160	MT	6	A	1	1	MT_A	A_1	0.0955432	0.183239	0.16129	0.296223	0.200679	0
161	MT	6	B	1	2	MT_B	B_2	0.130216	0.313743	0.573118	0.964414	0.834198	1	19	0.283953	0.29443	0
162	MT	6	C	1	5	MT_C	C_5	0.550506	0.856001	1.4063	2.67197	2.12146	1	20	1.41439	0.529343	1	22	26	3	3	1
163	MT	7	A	1	2	MT_A	A_2	0.196012	0.462536	0.418126	0.355666	0.159654	0
164	MT	7	B	1	1	MT_B	B_1	0.105292	0.215376	0.189247	0.18008	0.074787	0
165	MT	7	C	1	1	MT_C	C_1	0.124322	0.20348	0.181567	0.35169	0.227368	0
166	MT	8	A	1	4	MT_A	A_4	0.365049	0.527699	0.268817
167	MT	8	B	1	3	MT_B	B_3	0.242926	0.730646	0.979109	2.40755	2.16463	1	18	1.32285	0.549456	0
168	MT	8	C	1	3	MT_C	C_3	0.347456	0.906428	1.30154	2.18688	1.83942	1				1	21	26	2	2	1
169	MT	9	A	1	3	MT_A	A_3	0.256561	0.848722	1.28264	1.29742	1.04085	0		0.853913	0.658165
170	MT	9	B	1	2	MT_B	B_2	0.220935	0.422053	0.817512	1.32087	1.09994	1	20	0.0342134	0.0259021	0
171	MT	9	C	1	2	MT_C	C_2	0.232371	0.391513	0.339631	1.43459	1.20222	1				0
172	MT	10	A	1	3	MT_A	A_3	0.333969	0.767223	0.923349
173	MT	10	B	1	3	MT_B	B_3	0.258027	0.89027	1.18648	2.14911	1.89108	1	18	0.22751	0.105863	1	26	31	2	2	1
174	MT	10	C	1	2	MT_C	C_2	0.172555	0.638849	0.769739	1.98688	1.81432	1				0
175	MT	11	A	1	3	MT_A	A_3	0.263891	0.237749	0.204147	0.234791	-0.0290997	0
176	MT	11	B	1	3	MT_B	B_3	0.27518	0.570312	1.12181	2.66402	2.38884	1	15	0.674783	0.253295	0
177	MT	11	C	1	3	MT_C	C_3	0.24923	0.310369	0.277266	0.392644	0.143414	0
178	MT	12	A	1	2	MT_A	A_2	0.177687	0.244141	0.250266
179	MT	12	B	1	2	MT_B	B_2	0.148659	0.842152	1.16528	2.62425	2.4756	1	16	0.718261	0.273701	0
180	MT	12	C	1	2	MT_C	C_2	0.145638	0.451349	0.31321	0.537773	0.392135	0
181	MT	1	A	2	3	MT_A	A_3	0.264331	0.415128	0.610445	0.877734	0.613403	0
182	MT	1	B	2	2	MT_B	B_2	0.200557	0.842862	1.71429	2.94235	2.74179	1	18	1.3766	0.467858	0
183	MT	1	C	2	2	MT_C	C_2	0.239701	0.832741	1.13656	2.29225	2.05255	1	18	0.585929	0.255613	1	24	29	1	1	1
184	MT	2	A	2	4	MT_A	A_4	0.369741	0.563743	0.555146	1.02107	0.651333	1	15	0.428933	0.42008	0
185	MT	2	B	2	2	MT_B	B_2	0.133265	0.85103	1.702	3.90258	3.76932	1	17	0.552885	0.141672	0
186	MT	2	C	2	2	MT_C	C_2	0.144128	0.372869	0.626267	1.51292	1.36879	1	19	0.473518	0.312982	1	22	27	10	8	0.8
187	MT	3	A	2	2	MT_A	A_2	0.152617	0.651811	0.798003	1.10219	0.94957	1	19	0.346719	0.314574	0
188	MT	3	B	2	2	MT_B	B_2	0.213165	0.724254	1.12181	1.86243	1.64926	1	15	0.568221	0.305097	1	17	23	3	2	0.666667
189	MT	3	C	2	1	MT_C	C_1	0.119953	1.28391	1.52273	2.60239	2.48243	1	20	0.914308	0.351335	1	21	26	3	3	1
190	MT	4	A	2	2	MT_A	A_2	0.179006	0.78125	0.962212	1.42366	1.24465	1	16	0.293439	0.206116	0
191	MT	4	B	2	2	MT_B	B_2	0.13932	0.758345	0.819201	1.20855	1.06923	1	19	0.286482	0.237046	1	23	28	5	4	0.8
192	MT	4	C	2	2	MT_C	C_2	0.1391	0.654297	0.802187	1.37512	1.23602	1	14	0.80332	0.584184	1	22	26	4	3	0.75
193	MT	5	A	2	2	MT_A	A_2	0.197185	0.66495	0.327189	2.18489	1.98771	1	16	0.358893	0.164261	0
194	MT	5	B	2	3	MT_B	B_3	0.253335	0.495916	0.413518	0.552485	0.29915	1	17	0.175178	0.317073	0
195	MT	5	C	2	3	MT_C	C_3	0.299956	0.461115	0.583257	0.785686	0.48573	1	18	0.242846	0.309088	0
196	MT	6	A	2	2	MT_A	A_2	0.225334	0.886719	0.995238	1.12863	0.903295	1	20	0.892332	0.790634	0
197	MT	6	B	2	2	MT_B	B_2	0.180325	0.359553	1.05084	1.93877	1.75844	1	21	0.919684	0.474365	0
198	MT	6	C	2	3	MT_C	C_3	0.252456	0.764205	0.40384	2.20875	1.95629	0
199	MT	7	A	2	2	MT_A	A_2	0.213898	0.826705	0.702458	0.670179	0.456281	0
200	MT	7	B	2	3	MT_B	B_3	0.291306	0.544567	1.23779	0.702584	0.411278	0
201	MT	7	C	2	2	MT_C	C_2	0.230905	0.824219	1.0914	1.33539	1.10448	0
202	MT	8	A	2	2	MT_A	A_2	0.209793	0.763317	0.525192	1.57038	1.36058	0
203	MT	8	B	2	3	MT_B	B_3	0.260812	0.3125	0.458525
204	MT	8	C	2	3	MT_C	C_3	0.252456	0.485085	0.543932	0.585288	0.332833	0
205	MT	9	A	2	2	MT_A	A_2	0.161853	0.651101	0.565131	0.649503	0.48765	0
206	MT	9	B	2	2	MT_B	B_2	0.216537	0.320135	0.515822	1.12525	0.908711	1	15	0.144553	0.128463	0
207	MT	9	C	2	1	MT_C	C_1	0.111714	0.392223	0.761137	0.907157	0.795443	1	15	0.323636	0.356759	0
208	MT	10	A	2	3	MT_A	A_3	0.323999	1.01705	0.339478	1.92167	1.59767	1	16	0.572332	0.297831	0
209	MT	10	B	2	2	MT_B	B_2	0.16933	0.606357	0.728264	1.20278	1.03345	1	17	0.537391	0.44679	0
210	MT	10	C	2	3	MT_C	C_3	0.322094	0.518111	0.728264	0.996421	0.674328	1	18	0.431937	0.433488	0
211	MT	11	A	2	1	MT_A	A_1	0.12482	0.303687	0.521129
212	MT	11	B	2	3	MT_B	B_3	0.241167	0.162058	0.613104
213	MT	11	C	2	3	MT_C	C_3	0.274447	0.494496	0.721505	0.779523	0.505076	1	19	0.262925	0.33729	0
214	MT	12	A	2	2	MT_A	A_2	0.188975	0.46804	1.04378	1.49523	1.30625	1	20	0.222767	0.148985	0
215	MT	12	B	2	2	MT_B	B_2	0.220349	0.450284	0.8447	1.85944	1.63909	1	17	0.393676	0.211717	0
216	MT	12	C	2	2	MT_C	C_2	0.172849	0.580078	0.737634	1.68171	1.50886	1	17	0.63747	0.379061	0
217	M82	1	A	1	5	M82_A	A_5	0.486391	0.672974	1.34742	1.3717	0.885312	1	12	0.787776	0.574305	0
218	M82	1	B	1	3	M82_B	B_3	0.316196	0.538178	0.00864198	0.356201	0.0400048	1	15	1.13293	3.18059	1	14	19	10	8	0.8
219	M82	1	C	1	5	M82_C	C_5	0.563844	1.13044	2.92245	1.89237	1.32853	1	17	1.29063	0.682015	0
220	M82	2	A	1	5	M82_A	A_5	0.50084	1.22522	1.37326	3.21098	2.71014	0
221	M82	2	B	1	6	M82_B	B_6	0.625672	1.64551	3.12307	3.92908	3.30341	1	19	0.616536	0.156916	0
222	M82	2	C	1	6	M82_C	C_6	0.841062	1.89216	2.2473	2.31112	1.47006	1	17	0.645225	0.279183	0
223	M82	3	A	1	3	M82_A	A_3	0.273185	0.463999	0.24267	2.10442	1.83123	0
224	M82	3	B	1	2	M82_B	B_2	0.219422	0.783322	1.65799	4.02352	3.8041	1	15	0.372594	0.0926041	1	21	27	3	3	1
225	M82	3	C	1	4	M82_C	C_4	0.394993	1.15857	1.23843	1.48272	1.08772	1	18	1.39683	0.942074	1
226	M82	4	A	1	3	M82_A	A_3	0.326949	0.832719	1.01678	0.60727	0.280321	1	13	0.375624	0.618545	0
227	M82	4	B	1	4	M82_B	B_4	0.419187	0.610181	0.520833	3.35709	2.93791	1	13	0.567712	0.169108	0
228	M82	4	C	1	2	M82_C	C_2	0.191868	0.711822	2.27045	2.21846	2.02659	1	15	1.3407	0.604337	1	10	15	16	14	0.875
229	M82	5	A	1	4	M82_A	A_4	0.392977	1.12927	1.58951	3.20385	2.81087	1	16	1.12313	0.350556	1	18	22	3	2	0.666667
230	M82	5	B	1	3	M82_B	B_3	0.340558	1.01691	1.86921	4.80043	4.45987	1	18	0.599608	0.124907	1	20	26	5	4	0.8
231	M82	5	C	1	6	M82_C	C_6	0.789147	1.82518	3.41242	3.72773	2.93858	1	16	1.75267	0.470172	1	22	28	11	9	0.818182
232	M82	6	A	1	2	M82_A	A_2	0.188172	0.273945	0.144444	0.776907	0.588735	0
233	M82	6	B	1	4	M82_B	B_4	0.459173	0.614534	0.429977	2.38952	1.93035	0
234	M82	6	C	1	4	M82_C	C_4	0.449093	1.072	1.76582	2.00107	1.55198	1	12	0.67124	0.335441	1	15	21	16	12	0.75
235	M82	7	A	1	4	M82_A	A_4	0.360383	1.00904	0.807562	0.885959	0.525576	1				1	24	30	3	3	1
236	M82	7	B	1	2	M82_B	B_2	0.227991	1.52746	0.881752	2.94369	2.7157	1	13	0.534391	0.181538	0
237	M82	7	C	1	3	M82_C	C_3	0.265625	1.93235	1.71798	3.57092	3.30529	1	14	1.49198	0.417814	1	17	22	8	6	0.75
238	M82	8	A	1	5	M82_A	A_5	0.588542	0.869056	2.5733	3.90592	3.31737	1	16	0.858696	0.219845	1	21	27	4	4	1
239	M82	8	B	1	4	M82_B	B_4	0.478831	0.352143	0.378086	0.480934	0.00210307	1	13	0.389166	0.809189	1	24	30	1	1	1
240	M82	8	C	1	6	M82_C	C_6	0.621472	0.621472
241	M82	9	A	1	1	M82_A	A_1	0.128528	0.892498	0.355324	1.48628	1.35775	0
242	M82	9	B	1	4	M82_B	B_4	0.460349	0.215673	2.79514	4.21953	3.75918	1	15	0.488239	0.115709	1	23	30	9	8	0.888889
243	M82	9	C	1	1	M82_C	C_1	0.102772	0.49146	0.599151	0.677495	0.574723	1	16	1.11778	1.64988	0
244	M82	10	A	1	1	M82_A	A_1	0.0876176	0.853985	2.16435	2.13293	2.04531	0
245	M82	10	B	1	4	M82_B	B_4	0.408266	0.129437	2.7527	4.82359	4.41533	1		1.45866	0.302401	0
246	M82	10	C	1	2	M82_C	C_2	0.232418	0.387433	1.6576	2.55702	2.3246	1	14	0.815396	0.318885	1	14		17	14	0.823529
247	M82	11	A	1	5	M82_A	A_5	0.502184	0.804588	0.997106	1.08909	0.586911	1	12	0.299002	0.274542	1
248	M82	11	B	1	2	M82_B	B_2	0.154503	0.648192	0.775463	1.16536	1.01086	1	13	1.01301	0.869266	1	14	21	16	13	0.8125
249	M82	11	C	1	3	M82_C	C_3	0.290155	1.26758	2.31867	3.4551	3.16494	1	13	0.446543	0.129242	1	15	21	13	12	0.923077
250	M82	12	A	1	1	M82_A	A_1	0.104856	1.41042	1.63831	0.964897	0.860041	0
251	M82	12	B	1	3	M82_B	B_3	0.278898	0.283825	1.05768	0.888988	0.61009	1	14	0.667142	0.750451	1	12	18	4	3	0.75
252	M82	12	C	1	3	M82_C	C_3	0.310988	0.488614	1.85417	2.99537	2.68438	1	14	0.86511	0.288816	1	13	20	15	12	0.8
253	M82	1	A	2	4	M82_A	A_4	0.422715	0.878265	1.57735	1.94583	1.52312	0				1	21	25	9	7	0.777778
254	M82	1	B	2	3	M82_B	B_3	0.282762	0.804923	1.77701	3.0221	2.73933	1	14	0.865823	0.286498	1	23	30	4	3	0.75
255	M82	1	C	2	4	M82_C	C_4	0.425907	1.55509	3.16937	4.03065	3.60474	0				1	24	30	12	10	0.833333
256	M82	2	A	2	3	M82_A	A_3	0.275034	0.707803	0.315201	1.02281	0.747775	1	13	0.460976	0.450697	0
257	M82	2	B	2	6	M82_B	B_6	0.610047	0.775117	0.241705	3.03635	2.4263	1	13	1.51639	0.499413	1	14	20	17	15	0.882353
258	M82	2	C	2	6	M82_C	C_6	0.907426	1.01674	1.94583	3.29829	2.39086	1	14	1.59872	0.484711	0
259	M82	3	A	2	1	M82_A	A_1	0.113861	0.239618	0.520448	2.90805	2.79419	0
260	M82	3	B	2	4	M82_B	B_4	0.426579	0.846401	1.20144	3.9861	3.55952	1	14	1.83179	0.459544	0
261	M82	3	C	2	2	M82_C	C_2	0.201613	0.755526	2.26659	1.67783	1.47622	1	14	0.634177	0.377974	1	18	24	9	7	0.777778
262	M82	4	A	2	3	M82_A	A_3	0.241431	0.471869	1.8211	1.92267	1.68123	0
263	M82	4	B	2	2	M82_B	B_2	0.212198	0.0375097	1.10899	1.66447	1.45227	1	13	1.29045	0.775292	0
264	M82	4	C	2	3	M82_C	C_3	0.251512	0.723041	1.23611	3.02566	2.77415	1	15	0.552744	0.182686	1	14	20	6	5	0.833333
265	M82	5	A	2	2	M82_A	A_2	0.183468	0.320161	1.92303	3.62616	3.44269	0
266	M82	5	B	2	1	M82_B	B_1	0.116314	1.10549	2.57137	2.73165	2.61533	1	15	0.854775	0.312916	1	15	22	8	5	0.625
267	M82	5	C	2	2	M82_C	C_2	0.190356	0.629102	1.09684	1.53671	1.34635	1	17	2.16144	1.40654	1	12	18	14	11	0.785714
268	M82	6	A	2	2	M82_A	A_2	0.137097	0.41795	0.966628	2.48396	2.34687	1	14	0.631326	0.254161	1	14	21	16	11	0.6875
269	M82	6	B	2	4	M82_B	B_4	0.363071	0.354823	1.81636	1.77459	1.41152	1	14	1.39897	0.788332	1	21	26	6	5	0.833333
270	M82	6	C	2	2	M82_C	C_2	0.13876	0.747153	1.30748	0.803279	0.664519	1	15	0.593193	0.738465	1	22	27	9	7	0.777778
271	M82	7	A	2	3	M82_A	A_3	0.309308	0.608841	0.627894	0.561297	0.251989	0
272	M82	7	B	2	3	M82_B	B_3	0.282594	0.848292	0.965471	1.31878	1.03619	0				1	22	28	3	3	1
273	M82	7	C	2	4	M82_C	C_4	0.396169	1.16896	2.56944	2.7459	2.34973	1	20	1.52976	0.557106	1	23	30	4	4	1
274	M82	8	A	2	3	M82_A	A_3	0.244792	0.244792
275	M82	8	B	2	5	M82_B	B_5	0.585349	0.585349
276	M82	8	C	2	6	M82_C	C_6	0.968414	0.9501	1.45062	2.25766	1.28925	0
277	M82	9	A	2	1	M82_A	A_1	0.0233535	0.626256	2.0679	4.19815	4.17479	0
278	M82	9	B	2	4	M82_B	B_4	0.422715	0.464166	3.60918	2.23806	1.81535	1	18	0.585531	0.261624	1	20	26	9	7	0.777778
279	M82	9	C	2	2	M82_C	C_2	0.200605	0.498828	2.11034	2.58731	2.38671	1	18	1.48628	0.574449	1	15	20	25	19	0.76
280	M82	10	A	2	2	M82_A	A_2	0.18582	0.659745	1.63156	1.66928	1.48346	0				1	19	21	10	9	0.9
281	M82	10	B	2	3	M82_B	B_3	0.245128	0.651373	1.08624	1.0978	0.852673	0				1	21	26	6	5	0.833333
282	M82	10	C	2	2	M82_C	C_2	0.226142	0.316812	1.34414	2.39843	2.17229	1	17	0.596935	0.248886	0
283	M82	11	A	2	2	M82_A	A_2	0.22379	1.49766	1.43075	4.37099	4.1472	1	14	0.546151	0.124949	1	16	21	15	13	0.866667
284	M82	11	B	2	2	M82_B	B_2	0.213374	0.308439	1.58256	2.28083	2.06745	1	14	0.670706	0.294062	0
285	M82	11	C	2	5	M82_C	C_5	0.513117	0.529234	1.72994	2.46793	1.95481	1	18	0.737883	0.298989	0
286	M82	12	A	2	2	M82_A	A_2	0.151075	1.27604	1.0978	1.64683	1.49575	1	15	1.3783	0.83694	1	12	18	19	17	0.894737
287	M82	12	B	2	4	M82_B	B_4	0.396841	0.986939	1.73949	2.90627	2.50943	1	17	1.04437	0.35935	1	16	21	9	7	0.777778
288	M82	12	C	2	4	M82_C	C_4	0.373656	1.26172	3.06906	3.35353	2.97987	1	18	0.840342	0.250584	1	10	16	14	11	0.785714
289	BGV007910	1	A	1	2	BGV007910_A	A_2	0.179602	0.118989	0.203915	0.207207	0.0276056	0
290	BGV007910	1	B	1	3	BGV007910_B	B_3	0.288127	0.287214	0.812024	1.1853	0.897175	1	15	1.14202	0.963487	0
291	BGV007910	1	C	1	3	BGV007910_C	C_3	0.303745	0.31937	0.921518	1.25985	0.956103	1	18	1.02738	0.81548	0
292	BGV007910	2	A	1	2	BGV007910_A	A_2	0.175618	0.162214	0.102824	0.199435	0.0238172	0
293	BGV007910	2	B	1	1	BGV007910_B	B_1	0.0828817	0.112446	0.281532	0.391804	0.308922	0
294	BGV007910	2	C	1	1	BGV007910_C	C_1	0.0690748	0.203665	0.341412	0.351934	0.282859	0
295	BGV007910	3	A	1	1	BGV007910_A	A_1	0.0750598	0.142844	0.19508	0.213037	0.137977	0
296	BGV007910	3	B	1	1	BGV007910_B	B_1	0.0810115	0.152781	0.209979	0.232468	0.151456	1	18	0.21551	0.927052	0
297	BGV007910	3	C	1	3	BGV007910_C	C_3	0.301514	0.304866	0.878032	1.08974	0.788223	1	20	0.255079	0.234074	1	17	23	2	2	1
298	BGV007910	4	A	1	1	BGV007910_A	A_1	0.0595697	0.0712786	0.699411	1.08143	1.02186	0
299	BGV007910	4	B	1	1	BGV007910_B	B_1	0.111546	0.143952	0.247228	0.316905	0.205359	0
300	BGV007910	4	C	1	1	BGV007910_C	C_1	0.117817	0.130916	0.170963	0.239357	0.12154	0
301	BGV007910	5	A	1	2	BGV007910_A	A_2	0.131745	0.127672	0.321899	0.685215	0.55347	1	18	0.543544	0.793246	0
302	BGV007910	5	B	1	2	BGV007910_B	B_2	0.239363	0.298187	0.829695	1.36442	1.12506	1	19	0.376259	0.275764	0
303	BGV007910	5	C	1	4	BGV007910_C	C_4	0.375954	0.404622	0.99948	1.31955	0.943601	1	20	0.502915	0.381124	0
304	BGV007910	6	A	1	1	BGV007910_A	A_1	0.0706295	0.132729	1.69629	1.90249	1.83186	1	21	0.503621	0.264717	0
305	BGV007910	6	B	1	2	BGV007910_B	B_2	0.211315	0.22958	1.12335	1.51351	1.3022	1	18	0.583466	0.385504	0
306	BGV007910	6	C	1	1	BGV007910_C	C_1	0.103729	0.122805	1.00953	1.12295	1.01922	0				1	16	22	1	1	1
307	BGV007910	7	A	1	1	BGV007910_A	A_1	0.093645	0.102215	0.67429	0.750751	0.657106	1				0
308	BGV007910	7	B	1	1	BGV007910_B	B_1	0.0789801	0.0763454	0.836105	1.28193	1.20295	0
309	BGV007910	7	C	1	1	BGV007910_C	C_1	0.0702789	0.143607	0.605856	1.00088	0.930604	0
310	BGV007910	8	A	1	1	BGV007910_A	A_1	0.0624861	0.0835019	0.568627	0.65887	0.596384	0
311	BGV007910	8	B	1	1	BGV007910_B	B_1	0.0324143	0.0427958	0.473415	0.473415	0.441	0
312	BGV007910	8	C	1	2	BGV007910_C	C_2	0.228048	0.348092	0.849965	1.08196	0.853917	1	19	0.423247	0.391184	0
313	BGV007910	9	A	1	1	BGV007910_A	A_1	0.0861992	0.0840649	0.341303	0.352941	0.266742	0
314	BGV007910	9	B	1	2	BGV007910_B	B_2	0.148749	0.128435	0.296258	0.293941	0.145192	0
315	BGV007910	9	C	1	3	BGV007910_C	C_3	0.241275	0.381584	1.03812	1.66773	1.42645	1	21	0.60484	0.362673	0
316	BGV007910	10	A	1	1	BGV007910_A	A_1	0.0815777	0.186164	0.190922	0.320438	0.23886	0
317	BGV007910	10	B	1	1	BGV007910_B	B_1	0.106645	0.141126	0.564449	0.691751	0.585105	0
318	BGV007910	10	C	1	1	BGV007910_C	C_1	0.0678247	0.0700954	0.573458	0.616146	0.548321	0				1	19	22	4	4	1
319	BGV007910	11	A	1	4	BGV007910_A	A_4	0.430279	0.439504
320	BGV007910	11	B	1	2	BGV007910_B	B_2	0.145514	0.236832	0.465003	0.579933	0.434419	1	17	0.36672	0.632348	0
321	BGV007910	11	C	1	3	BGV007910_C	C_3	0.242869	0.51355	1.02841	1.20385	0.960982	0
322	BGV007910	12	A	1	2	BGV007910_A	A_2	0.168446	0.511927	0.497748	0.532591	0.364145	0
323	BGV007910	12	B	1	2	BGV007910_B	B_2	0.147777	0.283302	0.520444	0.625508	0.477731	0
324	BGV007910	12	C	1	1	BGV007910_C	C_1	0.0946454	0.285401	0.893305	0.920132	0.825486	0
325	BGV007910	1	A	2	2	BGV007910_A	A_2	0.229004	0.103149	0.806925	0.968988	0.739984	1	17	0.525526	0.542345	0
326	BGV007910	1	B	2	2	BGV007910_B	B_2	0.210592	0.316972	0.851178	1.22205	1.01145	1	19	0.39304	0.321625	1	21	27	6	5	0.833333
327	BGV007910	1	C	2	3	BGV007910_C	C_3	0.333705	0.248473	1.12578	1.39357	1.05986	1	15	0.344815	0.247433	0
328	BGV007910	2	A	2	1	BGV007910_A	A_1	0.0891698	0.1651	0.868503	1.17594	1.08677	1	17	0.454867	0.386811	1	19	25	4	3	0.75
329	BGV007910	2	B	2	1	BGV007910_B	B_1	0.107841	0.285019	1.49688	1.95019	1.84234	1	18	0.627804	0.32192	0
330	BGV007910	2	C	2	3	BGV007910_C	C_3	0.240478	0.32834	1.40835	1.92192	1.68144	1	19	0.351528	0.182904	0
331	BGV007910	3	A	2	2	BGV007910_A	A_2	0.203665	0.166698	1.00797	1.23088	1.02721	0
332	BGV007910	3	B	2	1	BGV007910_B	B_1	0.0985817	0.166889	0.990644	1.47659	1.37801	0				1	20	26	1	1	1
333	BGV007910	3	C	2	1	BGV007910_C	C_1	0.0908526	0.136355	1.21622	1.29535	1.2045	1				0
334	BGV007910	4	A	2	1	BGV007910_A	A_1	0.0769752	0.0986135	1.42637	1.93605	1.85908	1	14	0.552729	0.285493	0
335	BGV007910	4	B	2	1	BGV007910_B	B_1	0.0841434	0.147137	1.2545	1.66278	1.57864	1	16	0.377848	0.227239	1	16	23	6	5	0.833333
336	BGV007910	4	C	2	2	BGV007910_C	C_2	0.139697	0.157443	1.17169	1.49179	1.35209	1	17	0.268151	0.179751	1	14	20	8	7	0.875
337	BGV007910	5	A	2	3	BGV007910_A	A_3	0.280478	0.264218	1.40419	1.62445	1.34397	1	20	0.326621	0.201066	0
338	BGV007910	5	B	2	1	BGV007910_B	B_1	0.0662629	0.0935115	1.96985	2.56492	2.49865	1	16	0.460519	0.179545	1	20	25	4	4	1
339	BGV007910	5	C	2	2	BGV007910_C	C_2	0.163187	0.195324	1.12058	1.57393	1.41074	1	16	0.484543	0.307856	1	18	26	3	3	1
340	BGV007910	6	A	2	1	BGV007910_A	A_1	0.107936	0.186355	0.4851	0.708179	0.600243	1				0
341	BGV007910	6	B	2	3	BGV007910_B	B_3	0.24239	0.250286	0.470412	1.54106	1.29867	1				0
342	BGV007910	6	C	2	1	BGV007910_C	C_1	0.0935139	0.100954	1.19431	1.36036	1.26685	1				0
343	BGV007910	7	A	2	2	BGV007910_A	A_2	0.193944	0.372805	0.739778	1.03409	0.840149	1	16	0.564741	0.546122	0
344	BGV007910	7	B	2	1	BGV007910_B	B_1	0.127841	0.264027	0.599099	0.713478	0.585638	0		0
345	BGV007910	7	C	2	4	BGV007910_C	C_4	0.363825	0.585305	0.497574	1.10458	0.74075	1	15	0.504681	0.456901	1	18	24	10	9	0.9
346	BGV007910	8	A	2	3	BGV007910_A	A_3	0.257849	0.387917	0.505153	0.68659	0.428742	0
347	BGV007910	8	B	2	2	BGV007910_B	B_2	0.170359	0.461737	0.241164	1.2731	1.10274	0
348	BGV007910	8	C	2	6	BGV007910_C	C_6	0.60494	0.616146	0.807538	0.808732	0.203792	0
349	BGV007910	9	A	2	3	BGV007910_A	A_3	0.245578	0.375286	0.40246	0.459813	0.214235	0
350	BGV007910	9	B	2	1	BGV007910_B	B_1	0.0998247	0.418572	0.492271	0.779544	0.67972	0
351	BGV007910	9	C	2	1	BGV007910_C	C_1	0.123458	0.359256	0.568261	0.587529	0.464071	0
352	BGV007910	10	A	2	2	BGV007910_A	A_2	0.181036	0.312312	0.351718	0.467256	0.28622	1	18	0.144427	0.309096	0
353	BGV007910	10	B	2	3	BGV007910_B	B_3	0.345498	0.208593	0.256107	1.20403	0.85853	1	18	0.220102	0.182805	0
354	BGV007910	10	C	2	5	BGV007910_C	C_5	0.485578	0.446947	0.532744	1.29306	0.80748	1	20	1.08355	0.837978	1	20	25	3	3	1
355	BGV007910	11	A	2	3	BGV007910_A	A_3	0.26741	0.283588	0.908004	0.948949	0.681539	1	14	0.822116	0.866344	0
356	BGV007910	11	B	2	2	BGV007910_B	B_2	0.218327	0.493243	0.51687	0.976145	0.757818	1	18	0.376965	0.386177	0
357	BGV007910	11	C	2	4	BGV007910_C	C_4	0.366853	0.402767	0.460326	0.776541	0.409689	1	18	0.451143	0.580965	0
358	BGV007910	12	A	2	2	BGV007910_A	A_2	0.181006	0.255024	0.289027	0.812224	0.631218	1	16	0.095738	0.117871	1	18	23	2	2	1
359	BGV007910	12	B	2	1	BGV007910_B	B_1	0.123458	0.206593	0.229771	0.983042	0.859584	1	20	0.271683	0.27637	0
360	BGV007910	12	C	2	2	BGV007910_C	C_2	0.22741	0.345038	0.502744	0.54743	0.320019	1	16	0.459459	0.839303	0
361	BGV016054	1	A	1	4	BGV016054_A	A_4	0.47344	0.932709	1.01591	1.53096	1.05752	1				0
362	BGV016054	1	B	1	4	BGV016054_B	B_4	0.430795	0.806576	1.03199	1.31043	0.879636	0
363	BGV016054	1	C	1	6	BGV016054_C	C_6	0.670358	1.22154	1.43041	1.82119	1.15083	0				1	16	22	3	3	1
364	BGV016054	2	A	1	5	BGV016054_A	A_5	0.544217	0.578276	1.47764	1.58377	1.03956	0
365	BGV016054	2	B	1	3	BGV016054_B	B_3	0.332186	0.832693	0.922794	1.29719	0.964999	1	17	0.374503	0.288705	0
366	BGV016054	2	C	1	3	BGV016054_C	C_3	0.322937	0.353284	0.439404	0.475967	0.15303	0
367	BGV016054	3	A	1	3	BGV016054_A	A_3	0.306748	0.711323	1.28471	1.38742	1.08067	0
368	BGV016054	3	B	1	2	BGV016054_B	B_2	0.194523	0.332155	0.572601	0.660596	0.466073	0
369	BGV016054	3	C	1	2	BGV016054_C	C_2	0.215921	0.327546	0.346341	0.383444	0.167523	1	20	0.30129	0.785747	0
370	BGV016054	4	A	1	2	BGV016054_A	A_2	0.213676	0.26076	0.309106	0.329083	0.115406	0
371	BGV016054	4	B	1	3	BGV016054_B	B_3	0.32246	0.577201	1.07134	1.36887	1.04641	0
372	BGV016054	4	C	1	6	BGV016054_C	C_6	0.612001	1.14165	1.49891	1.87417	1.26217	0				1	15	21	4	4	1
373	BGV016054	5	A	1	3	BGV016054_A	A_3	0.336077	0.388078	0.855133	0.976325	0.640248	1	20	0.303974	0.311345	0
374	BGV016054	5	B	1	5	BGV016054_B	B_5	0.495137	0.607101	0.638907	0.647411	0.152274	0
375	BGV016054	5	C	1	1	BGV016054_C	C_1	0.0831812	0.389	0.869536	0.901987	0.818806	1	20	0.746944	0.828109	0
376	BGV016054	6	A	1	3	BGV016054_A	A_3	0.243154	0.379628	0.460559	0.47798	0.234826	0
377	BGV016054	6	B	1	3	BGV016054_B	B_3	0.306599	0.594715	0.911405	1.11738	0.810785	0				1	17	23	3	3	1
378	BGV016054	6	C	1	1	BGV016054_C	C_1	0.0915607	0.273775	0.586166	0.809768	0.718208	0
379	BGV016054	7	A	1	6	BGV016054_A	A_6	0.769265	0.963743	1.20466	1.38725	0.617986	0
380	BGV016054	7	B	1	6	BGV016054_B	B_6	0.67769	1.18574	1.42371	2.24172	1.56403	0
381	BGV016054	7	C	1	5	BGV016054_C	C_5	0.558731	1.24213	1.73338	1.95033	1.3916	1	18	1.4452	0.741002	1	18	21	6	5	0.833333
382	BGV016054	8	A	1	6	BGV016054_A	A_6	0.932216	1.36473	1.72835	1.75828	0.826062	0
383	BGV016054	8	B	1	5	BGV016054_B	B_5	0.580278	0.993701	1.33477	1.48819	0.907915	0
384	BGV016054	8	C	1	4	BGV016054_C	C_4	0.467604	0.850976	1.33964	1.38808	0.920475	1	19	1.00563	0.724475	1	19	25	5	4	0.8
385	BGV016054	9	A	1	3	BGV016054_A	A_3	0.358821	0.463973	0.591225	0.687824	0.329004	0
386	BGV016054	9	B	1	4	BGV016054_B	B_4	0.361814	0.682593	1.3939	1.53146	1.16964	1	17	0.764404	0.499135	0
387	BGV016054	9	C	1	4	BGV016054_C	C_4	0.466407	0.774577	0.821026	1.44723	0.98082	0
388	BGV016054	10	A	1	3	BGV016054_A	A_3	0.307048	0.543543	0.597555	0.618528	0.31148	0
389	BGV016054	10	B	1	3	BGV016054_B	B_3	0.318789	0.682628	1.00268	1.23576	0.916972	0
390	BGV016054	10	C	1	4	BGV016054_C	C_4	0.370343	1.26179	1.52855	1.60977	1.23943	1	18	0.467258	0.290264	0
391	BGV016054	11	A	1	4	BGV016054_A	A_4	0.41224	0.553541	0.712086	0.783788	0.371548	0
392	BGV016054	11	B	1	6	BGV016054_B	B_6	0.632201	0.666155	0.986937	1.0846	0.452402	1	17	0.739072	0.681422	0
393	BGV016054	11	C	1	5	BGV016054_C	C_5	0.532246	1.01982	1.64964	1.74669	1.21444	1	18	1.29172	0.739526	1	18	23	12	10	0.833333
394	BGV016054	12	A	1	4	BGV016054_A	A_4	0.45721	0.474936	0.626056	1.67881	1.2216	0
395	BGV016054	12	B	1	4	BGV016054_B	B_4	0.435732	1.10939	1.62	1.95033	1.5146	1	19	1.13917	0.584092	0
396	BGV016054	12	C	1	6	BGV016054_C	C_6	0.632201	0.745429	1.29191	1.69536	1.06316	1	20	1.13046	0.666797	0
397	BGV016054	1	A	2	4	BGV016054_A	A_4	0.392732	0.419371	0.475236	0.643417	0.250685	0
398	BGV016054	1	B	2	6	BGV016054_B	B_6	0.633277	0.638336	0.791556	0.85798	0.224703	0
399	BGV016054	1	C	2	6	BGV016054_C	C_6	0.617687	0.796743	1.14688	1.14688	0.52919	1	21	0.713245	0.621902	1	19	23	6	5	0.833333
400	BGV016054	2	A	2	5	BGV016054_A	A_5	0.54706	0.797204	0.947245	0.958775	0.411715	0
401	BGV016054	2	B	2	2	BGV016054_B	B_2	0.174473	0.317535	0.32947	0.892917	0.718445	0
402	BGV016054	2	C	2	2	BGV016054_C	C_2	0.239563	0.278537	1.36076	1.43276	1.1932	1	16	0.994205	0.69391	1	18	22	3	3	1
403	BGV016054	3	A	2	2	BGV016054_A	A_2	0.136107	0.499001	1.21789	1.93543	1.79932	1	19	0.387583	0.200257	1	15	23	2	2	1
404	BGV016054	3	B	2	4	BGV016054_B	B_4	0.402364	0.746106	0.962821	1.34421	0.941841	0
405	BGV016054	3	C	2	5	BGV016054_C	C_5	0.544217	0.646797	1.0891	1.42152	0.877307	0
406	BGV016054	4	A	2	4	BGV016054_A	A_4	0.414485	0.653096	0.527152	0.915927	0.501442	0
407	BGV016054	4	B	2	2	BGV016054_B	B_2	0.219512	0.30062	0.84483	1.12699	0.907475	0
408	BGV016054	4	C	2	2	BGV016054_C	C_2	0.156367	0.304962	1.29945	1.53874	1.38237	1	19	0.192715	0.125242	1	19	25	9	8	0.888889
409	BGV016054	5	A	2	4	BGV016054_A	A_4	0.391304	0.41239	1.05543	1.25348	0.862172	1	18	0.365894	0.291903	1	17	23	8	6	0.75
410	BGV016054	5	B	2	3	BGV016054_B	B_3	0.285351	0.647258	0.940713	0.99404	0.708689	0
411	BGV016054	5	C	2	2	BGV016054_C	C_2	0.154721	0.405746	0.543125	0.64553	0.490809	0
412	BGV016054	6	A	2	3	BGV016054_A	A_3	0.24228	0.324555	0.939876	1.20828	0.965998	0
413	BGV016054	6	B	2	3	BGV016054_B	B_3	0.263804	0.500999	0.767543	0.978146	0.714342	1	19	0.352649	0.360528	1	19	24	15	13	0.866667
414	BGV016054	6	C	2	4	BGV016054_C	C_4	0.40012	0.42326	0.599834	0.659521	0.259401	0
415	BGV016054	7	A	2	4	BGV016054_A	A_4	0.446356	0.840528	0.946743	0.97202	0.525663	0
416	BGV016054	7	B	2	2	BGV016054_B	B_2	0.202005	0.54248	0.578295	0.583113	0.381107	0
417	BGV016054	7	C	2	3	BGV016054_C	C_3	0.269473	0.575041	0.987086	1.02026	0.750792	0
418	BGV016054	8	A	2	3	BGV016054_A	A_3	0.31385	0.316722	0.543862	0.57953	0.26568	0
419	BGV016054	8	B	2	6	BGV016054_B	B_6	0.609307	0.784913	1.18439	1.19636	0.58705	0
420	BGV016054	8	C	2	6	BGV016054_C	C_6	0.714499	1.05577	1.36058	1.51772	0.803216	1	20	0.245861	0.161994	1	23	30	7	5	0.714286
421	BGV016054	9	A	2	4	BGV016054_A	A_4	0.464013	0.60593	0.87523	1.1356	0.671583	1	18	0.363576	0.320163	0
422	BGV016054	9	B	2	3	BGV016054_B	B_3	0.347299	0.769243	1.04053	1.41341	1.06611	1	17	1.35613	0.959471	0
423	BGV016054	9	C	2	1	BGV016054_C	C_1	0.0467284	0.523736	0.783609	0.940044	0.893315	0
424	BGV016054	10	A	2	3	BGV016054_A	A_3	0.31842	0.750807	0.88096	0.910233	0.591813	0
425	BGV016054	10	B	2	4	BGV016054_B	B_4	0.415578	0.515337	0.898175	1.1255	0.709918	0
426	BGV016054	10	C	2	3	BGV016054_C	C_3	0.246147	0.933016	1.53793	1.76821	1.52206	1	19	0.208444	0.117884	0
427	BGV016054	11	A	2	3	BGV016054_A	A_3	0.299117	0.317407	0.469101	0.472848	0.173731	0
428	BGV016054	11	B	2	5	BGV016054_B	B_5	0.522669	0.544016	0.893709	0.933344	0.410675	0
429	BGV016054	11	C	2	6	BGV016054_C	C_6	0.698788	0.931787	1.4768	1.62219	0.923397	0				1	19	26	11	9	0.818182
430	BGV016054	12	A	2	5	BGV016054_A	A_5	0.573096	0.709633	0.807285	0.891308	0.318212	0
431	BGV016054	12	B	2	4	BGV016054_B	B_4	0.445989	0.369536	0.445989	0.491695	0.0457064	0
432	BGV016054	12	C	2	6	BGV016054_C	C_6	0.717492	0.843601	1.59236	1.62483	0.907342	1	20	0.483671	0.297674	1	16	24	6	5	0.833333
