# Supplementary material for: Optimization of Callus Induction and Shoot Regeneration from Tomato Cotyledon Explants
Source: Plants (Basel). 2023 Aug 14;12(16):2942. doi: 10.3390/plants12162942 (PMC10459365; doi:10.3390/plants12162942)
Supplement: Supplementary file 1 [file plants-12-02942-s001.zip › Table_S2_v02.xlsx]

## Sheet: BGV007910
	BGV007910, apical region																									BGV007910, central region
Shoots																								2														5		1	5	4
Primordia					0	0							0	0		0	0		0			0	0	2		0		0		0	0					0		6	0	1	6	4					0	0	0
43 days
42 days
41 days
40 days
39 days
38 days
37 days
36 days
35 days
34 days
33 days
32 days
31 days
30 days
29 days
28 days
27 days
26 days
25 days
24 days
23 days
22 days
21 days
20 days
19 days
18 days
17 days
16 days
15 days
14 days
13 days
12 days
11 days
10 days
Explants	1	2	3	4	5	6	7	8	9	10	11	12	13	14	15	16	17	18	19	20	21	22	23	24		1	2	3	4	5	6	7	8	9	10	11	12	13	14	15	16	17	18	19	20	21	22	23	24
Color legend
	callus and primordia in the same day
	callus
	shoot primordia
	shoots

## Sheet: BGV007927
	BGV007927, apical region																									BGV007927, central region
Shoots									5									5			5										1
Primordia					0	0			8								0	7			7							0	0	0	1							0	0			0						0	0
43 days
42 days
41 days
40 days
39 days
38 days
37 days
36 days
35 days
34 days
33 days
32 days
31 days
30 days
29 days
28 days
27 days
26 days
25 days
24 days
23 days
22 days
21 days
20 days
19 days
18 days
17 days
16 days
15 days
14 days
13 days
12 days
11 days
10 days
Explants	1	2	3	4	5	6	7	8	9	10	11	12	13	14	15	16	17	18	19	20	21	22	23	24		1	2	3	4	5	6	7	8	9	10	11	12	13	14	15	16	17	18	19	20	21	22	23	24
Color legend
	callus and primordia in the same day
	callus
	shoot primordia
	shoots

## Sheet: BGV016054
	BGV016054, apical region																									BGV016054, central region
Shoots															2		6														3												13
Primordia					0										2		8				0						0				3			0		0	0						15			0
43 days
42 days
41 days
40 days
39 days
38 days
37 days
36 days
35 days
34 days
33 days
32 days
31 days
30 days
29 days
28 days
27 days
26 days
25 days
24 days
23 days
22 days
21 days
20 days
19 days
18 days
17 days
16 days
15 days
14 days
13 days
12 days
11 days
10 days
Explants	1	2	3	4	5	6	7	8	9	10	11	12	13	14	15	16	17	18	19	20	21	22	23	24		1	2	3	4	5	6	7	8	9	10	11	12	13	14	15	16	17	18	19	20	21	22	23	24
Color legend
	callus and primordia in the same day
	callus
	shoot primordia
	shoots

## Sheet: MM
	MM, apical region																									MM, central region
Shoots	9	14				2	9		22	8							3	2	2	9						7	9	6	6	4	6	5	8	15	8			6		4			2	14	10
Primordia	15	18		0		2	8	0	34	9					0	0	3	2	2	13						10	11	7	6	4	10	5	11	19	8	0	0	7	0	4		0	2	16	15
43 days
42 days
41 days
40 days
39 days
38 days
37 days
36 days
35 days
34 days
33 days
32 days
31 days
30 days
29 days
28 days
27 days
26 days
25 days
24 days
23 days
22 days
21 days
20 days
19 days
18 days
17 days
16 days
15 days
14 days
13 days
12 days
11 days
10 days
Explants	1	2	3	4	5	6	7	8	9	10	11	12	13	14	15	16	17	18	19	20						1	2	3	4	5	6	7	8	9	10	11	12	13	14	15	16	17	18	19	20
Color legend
	callus and primordia in the same day
	callus
	shoot primordia
	shoots

## Sheet: MT
	MT, apical region																									MT, central region
Shoots																																			2					2	4
Primordia	0	0							0					0	0	0	0	0			0	0		0		0		0	0		0		0	0	2					3	5					0	0		0
43 days
42 days
41 days
40 days
39 days
38 days
37 days
36 days
35 days
34 days
33 days
32 days
31 days
30 days
29 days
28 days
27 days
26 days
25 days
24 days
23 days
22 days
21 days
20 days
19 days
18 days
17 days
16 days
15 days
14 days
13 days
12 days
11 days
10 days
Explants	1	2	3	4	5	6	7	8	9	10	11	12	13	14	15	16	17	18	19	20	21	22	23	24		1	2	3	4	5	6	7	8	9	10	11	12	13	14	15	16	17	18	19	20	21	22	23	24
Color legend
	callus and primordia in the same day
	callus
	shoot primordia
	shoots

## Sheet: M82
	M82, apical region																									M82, central region
Shoots					2		3	4			27		7					11				9	13	17		8		3		4			1	8		13	3	3	16			5	5	3		7	5		7
Primordia	0			0	3		3	4			35		9	0				16				10	15	19		10	0	3	0	5		0	1	9	0	16	4	4	17	0		8	6	3		9	6	0	9
43 days
42 days
41 days
40 days
39 days
38 days
37 days
36 days
35 days
34 days
33 days
32 days
31 days
30 days
29 days
28 days
27 days
26 days
25 days
24 days
23 days
22 days
21 days
20 days
19 days
18 days
17 days
16 days
15 days
14 days
13 days
12 days
11 days
10 days
Explants	1	2	3	4	5	6	7	8	9	10	11	12	13	14	15	16	17	18	19	20	21	22	23	24		1	2	3	4	5	6	7	8	9	10	11	12	13	14	15	16	17	18	19	20	21	22	23	24
Color legend
	callus and primordia in the same day
	callus
	shoot primordia
	shoots
